# Supplementary material for: Characterization of the Vaginal Micro- and Mycobiome in Asymptomatic Reproductive-Age Estonian Women
Source: PLoS One. 2013 Jan 23;8(1):e54379. doi: 10.1371/journal.pone.0054379 (PMC3553157; doi:10.1371/journal.pone.0054379)
Supplement: FASTA file S1 — List of all bacterial OTU-s and their representative sequences present in the dataset of current study. Taxonomy assignments are based on SILVA database. (FNA) [file pone.0054379.s003.fna]

>Lactobacillus.100..1
CAGGACGAACGCTGGCGGCGTGCCTAATACATGCAAAGTCGAGCGAGTCTGCCTTGAAGA
TCGGAGTGCTTGCACTCTGTGAAACAAGATACAGGCTAGCGGCGGACGGGTGAGTAACAC
GTGGGGTAACCTGCCCAAGAGATCGGGATAACACCTGGAAACAGATGCTAATACCGGATA
ACAACAGATGATGCCTATCAACTAGTTTAAAAGATGGTTCTGCTATCACTCTTGGATGGA
CCTGCGGTGCATTAGCTAGTTGGTAGGGTAACGGCCTACCAAGGCGATGATGCATAGCCG
AGTTGAGAGACTGATCGGGCCACAGTTGGGGACTGAGACACGGACCCAACTCC
>Lactobacillus.100..2
ACGTTAGGAAAGCGAGCGGCGGATGGGTGAGTAACACGTGGGGAACCTGCCCCATAGTCT
GGGATACCACTTGGAAACAGGTGCTAATACCGGATAAGAAAGCAGATCGCATGATCAGTC
TTTTAAAAGGCGGCGTAAGCTGTCGCTATGGGATCGGCCCCGCGGTGCATTAGCTAGTTG
GTAAGGTAAAGGCTTACCAAGGCGATGATGCATAGCCCGAGTTGAGAGACTGATCGGCCA
CAGTTGGGACTGAGACACGGCCCAAACTCC
>Gardnerella.100..3
CAACCTGCCCCATGCTCCAGAATAGCTCTTGGAAACGGTGGTAATGCTGGATGCTCCAAC
TTGACGCATGTCTTGTTGGGAAAGTGTTTAGTGGCATGGGATGGGGTCGCGTCCTATCAG
CTTGTAGGCGGGGTAATGGCCCACCCTAGGCTTCGACGGGTAGCCGGCCTGAGAGGGCGG
ACGGCCACATTGGGACTGAGATACGGCCCAGACTCC
>Lactobacillus.98..4
AAAACGCTGGCGCGTGCCTAAAATACAATGCAAAGTCGAGCGAGCTTGCCTATTGAAAAT
TCTTCGGAATGGACATAGATACAAGCTAGCGCGGATGGGTGAGTAACGCGTGGGTAACCT
GCCCTTAAGTCTGGGATACCATTTGGAAACAGATGCTAATACCGGATAAAAGCTACTTTC
GCATGAAAGAAGTTTAAAAGGCGGCGTAAGCTGTCGCTAAAGGATGGACCTGCGATGCAT
TAGCTAGTTGGTAAGGTAACGGCTTACCAAGGCGATGATGCATAGCCGAGTTGAGAGACT
GATCGGCCACATTGGGACTGAGACACGGCCCAAACTCC
>Atopobium.100..5
AAACACATGCAAGTCGACGGTTAAAGCATCTTCGGATGTGTATAAAGTGCGAACGGCTGA
GTAACACGTGGGCAACCTGCCCTTTGCACTGGGATAGCCTCGGGAAACCGAGGTTAATAC
CGGATACTCCATATTTGTCGCATGGCGAATATGGGAAAGCTCCGGCGGCAAAGGATGGGC
CCGCGGCCTGTTAGCTAGTTGGTGGGGTAGTGGCCTACCAAGGCAATGATGGGTAGCCGG
GTTGAGAGACCGACCGGCCAGATTGGGACTGAGACACGGCCCAGACTCC
>Stenotrophomonas.100..6
AACACATGCAAGTCGAACGGCAGCACAGAGGAGCTTGCTCCTTGGGTGGCGAGTGGCGGA
CGGGTGAGGAATACATCGGAATCTACTCTGTCGTGGGGGATAACGTAGGGAAACTTACGC
TAATACCGCATACGACCTACGGGTGAAAGCAGGGGATCTTCGGACCTTGCGCGATTGAAT
GAGCCGATGTCGGATTAGCTAGTTGGCGGGGTAAAGGCCCACCAAGGCGACGATCCGTAG
CTGGTCTGAGAGGATGATCAGCCACACTGGAACTGAGACACGGTCCAGACTCC
>Sneathia.100..7
AAACGCTGACAGAATGCTTAACACATGCAAGTCTATGAGGAAGTTTAGCTTGCTAAATGG
ACTCATGGCGGACGGGTGAGTAACGCGTAAAGAACTTGCCCTTTAGACTGGGATAACAGA
GGGAAACTTCTGATAATACTGGATAAGTTAGTATATCGCATGATATGCAAATGAAAGCTA
CGGCACTAAAGGAGAGCTTTGCGTCCTATTAGCTAGTTGGTAAGGTAAGAGCTTACCAAG
GCGATGATAGGTAGCCGGCCTGAGAGGGTGGACGGCCACAAGGGGACTGAGATACGGCCC
TTACTCC
>Ureaplasma.100..8
AAATCGAACGAAGCCTTTTAGGCTTAGTGGTGGACGGGTGAGTAACACGTATCCAATCTA
CCCTTAAGTTGGGGATAACTAGTCGAAAGATTAGCTAATACCGAATAATAACATCAATAT
CGCATGAGAAGATGTAGAAAGTCGCTCTTTGTGGCGACGCTTTTGGATGAGGGTGCGACG
TATCAGATAGTTGGTGAGGTAATGGCTCACCAAGTCAATGACGCGTAGCTGTACTGAGAG
GTAGAACAGCCACAATGGGACTGAGACACGGCCCATACTCC
>Prevotella.100..9
AACACATGCAAAGTCGAGGGGCAGCGAATAGGATAGCTTGCTATTTATGTCGGCGACCGG
CGCACGGGTGAGTAACGCGTATCCAACCTGCCCATAACTAAGGGATAACCCAGCGAAAGT
TGGACTAATACCTTATGTATTCGTTTGATCTCATGAGATTACGAATAAAGATTTATCGGT
TATGGATGGGGATGCGTCTGATTAGCTTGTTGGCGGGGTAACGGCCCACCAAGGCAACGA
TCAGTAGGGGTTCTGAGAGGAAGGTCCCCCACATTGGAACTGAGACACGGTCCAAACTCC
>Lactobacillus.100..10
AACACGTGGGGAACCTGCCCCATAGTCTGGGATACCACTTGGAAACAGGTGCTAATACCG
GATAAGAAAGCAGATCGCATGATCAGCTTTAAAAGGCGGGCGTAAGCTGTCGCTATGGGG
GATGGCCCGCGGTGCATTAGCTAGTTGGTAAGGTAAAGGCTTACCAAGGCGATGATGCAT
AGCCGAGTTGAGAGACTGATCGGGCCACATTGGGGACTGAGACACGGCCCCCAAACTCC
>Streptococcus.100..11
AACCTGCCTCATAGCGGGGGATAACTATTGGAAACGATAGCTAATACCGCATAAGAGTAA
TTAACACATGTTAGTTATTTAAAAGGAGCAATTGCTTCACTGTGAGATGGACCTGCGTTG
TATTAGCTAGTTGGTGAGGTAAAGGCTCACCAAGGCGACGATACATAGCCGACCTGAGAG
GGTGATCGGCCACACTGGGACTGAGACACGGCCCAGACTCC
>Bifidobacterium.100..12
AACACATGCAAGTCGAACGGGATCCATCGGGCTTTGCCTGGTGGTGAGAGTGGCGAACGG
GTGAGTAATGCGTGACCGACCTGCCCCATGCACCGGAATAGCTCCTGGAAACGGGTGGTA
ATGCCGGATGCTCCATCACACCGCATGGTGTGTTGGGAAAGCCTTTGCGGCATGGGATGG
GGTCGCGTCCTATCAGCTTGATGGCGGGGTAACGGCCCACCATGGCTTCGACGGGTAGCC
GGCCTGAGAGGGCGACCGGCCACATTGGGACTGAGATACGGCCCAGACTCC
>Lactobacillus.100..13
AAACAAGATACAGGCTAGCGGCGGACGGGTGAGTAACACGTGGGTAACCTGCCCAAGAGA
TCGGGATAACACCTGGAAACAGATGCTAATACCGGATAACAACAGATGATGCCTATCAAC
TGTTTAAAAGATGGGGTTCTGCTATCACTCTTGGATGGACCTGCGGTGCATTAGCTAGTT
GGTAGGGTAACGGCCTACCAAGGCGATGATGCATAGCCGAGTTGAGAGACTGATCGGGCC
ACATTGGGGACTGAGACACGGCCCCCAAACTCC
>Aerococcus.100..14
AAAGTGCTTGCACGTTTCAAAGTTAGCGGCGGACGGGTGAGTAACACGTAAGGAACCTAC
CGATAAGCGGGGGACAACATCCGGAAACGGGTGCTAATACCGCATAGGAAGTTTGTTCGC
ATGAACAAACTTAGAAAGATGGCTCTGCTATCACTTATCGATGGCCTTGCGGTGCATTAA
CTAGTTGGCGAGGTAACGGCTCACCAAGGTGATGATGCATAGCCGACCTGAGAGGGTAAT
CGGCCACATTGGGACTGAGACACGGCCCAAACTCC
>Streptococcus.100..15
AACCTACCTATTAGAGGGGGATAACTATTGGAAACGATAGCTAATACCGCATAACAGTAT
GTAACACATGTTAGATGCTTGAAAGATGCAATTGCATCGCTAGTAGATGGACCTGCGTTG
TATTAGCTAGTAGGTAGGGTAATGGCCTACCTAGGCAACGATACATAGCCGACCTGAGAG
GGTGATCGGCCACACTGGGACTGAGACACGGCCCAGACTCC
>Sneathia.100..16
AAAAACGACTGAACAGAAATGCTTAAACACATGCAAAGTCGATGATGGGAGCTAGCTTGC
TAGAGAAGTCATGGCGACGGTGAGTAACGTGTAAAGAACTTACCATATAGACTGGGATAA
CAGAGGGAAACTTCTGATAATACTGGATAAGTTAGAAGTAGCATTACTAAGTAATGAAAG
GTAGCAATACGCTATATGAGAGCTTTGCATCCTATTAGCTAGTTGGTGGGGTAAAAGCCT
ACCAAGGCGATGATAGGTAGCCGGCCTGAGAGGGTGGACGGCCACAAGGGGACTGAGATA
CGGCCCTTACTCC
>Peptostreptococcus.100..17
AACCTGCCCTATACACATGGATAACATACTGAAAAGTTTACTAATACATGATAATATATA
TTTACGGCATCGTAGATATATCAAAGTGTTAGCGGTATAGGATGGACCCGCGTCTGATTA
GCTAGTTGGTGAGATAACTGCCCACCAAGGCGACGATCAGTAGCCGACCTGAGAGGGTGA
TCGGCCACATTGGAACTGAGACACGGTCCAAACTCC
>Atopobium.99..18
AAAAGTGGCGAACGGCTGAGTAACACGTGGGCAACCTGCCCTTTGCACTGGGATAGCCTC
GGGAAACCGAGGTTAATACCGGATACTCCATATTTGTCGCATGGCGAATATGGGAAAGCT
CCGGCGGCAAAGGATGGGCCCGCGGCCTGTTAGCTAGTTGGTGGGGTAGTGGCCTACCAA
GGCAATGATGGGTAGCCGGGTTGAGAGACCGACCGGCCAGATTGGGACTGAGACACGGCC
CAGACTCC
>Enterobacteriaceae.100..19
AATGTCTGGGAAACTGCCTGATGGAGGGGGATAACTACTGGAAACGGTAGCTAATACCGC
ATAACGTCGCAAGACCAAAGAGGGGGACCTTCGGGCCTCTTGCCATCGGATGTGCCCAGA
TGGGATTAGCTAGTAGGTGGGGTAAAGGCTCACCTAGGCGACGATCCCTAGCTGGTCTGA
GAGGATGACCAGCCACACTGGAACTGAGACACGGTCCAGACTCC
>Prevotella.100..20
AAAGTCTTGCTTCCTTGATGACGACTGGCGCACGGGTGAGTAACGCGTATCCAACCTTCC
CATAACTACGGGATAACCCGTTGAAAGACGGCCTAATACCGTATGATATCGTTTGCTGAC
ATCAAATAACGATTAAAGGTTTAGCGGTTATGGATGGGGATGCGTCTGATTAGCTTGTTG
GCGGGGTAACGGCCCACCAAGGCTACGATCAGTAGGGGTTCTGAGAGGAAGGTCCCCCAC
ATTGGAACTGAGACACGGTCCAAACTCC
>Prevotella.100..21
AATTTTATGATGGCGACCGGCGCACGGGTGAGTAACGCGTATCCAACCTACCCATTACTA
GGGAATAACCCAGCGAAAGTTGGCCTAATGCCCTATGTAGTCGTTTGATCGCCTGAGATT
TCGACGAAAGATTTATCGGTATTGGATGGGGATGCGTCTGATTAGCTTGTTGGCGGGGTA
AAGGCCCACCAAGGCAACGATCAGTAGGGGTTCTGAGAGGAAGGTCCCCCACATTGGAAC
TGAGACACGGTCCAAACTCC
>TM7_genera_incertae_sedis.100..22
ACACATGCAAGTCGATCGGTAAGGCCCTTCGGGGTACACGAGAGGCGGACGGCTGAGTAA
CGCGTGGGAACGCACCCTACACTGAGGGATAAGATACCGAAAGGTGTTCTAATACCGCAT
ACGGTCTTCGGATTAAAGTCTTCGGACGGTGAAGGAGCGGCCCGCGTCATATTAGGTAGT
TGGTGGGGTAATGGCCTACCAAGCCGATGATGTGTAGCTGGTCTGAGAGGATGATCAGCC
AGACTGGAACTGAGAACGGTCCAGACTCC
>Prevotella.99..23
AAAAGAGTGCTTGCACACTTTGGACGTCGACCGGCGCACCGGGTGAGTAACGCGTATCCA
ACCTGCCCTTTACTTGGGGATAACCCGTTGAAAGACGGACTAATACCCAATGATATTCAT
TGATGACATCTGATTTGAATTAAAGATTTATCGGTATAGGATGGGGATGCGTCTGATTAG
CTTGTTGGTGAGGTAACGGCTCACCAAGGCAACGATCAGTAGGGGTTCTGAGAGGAAGGT
CCCCCACATTGGAACTGAGACACGGTCCAAACTCC
>Lactobacillus.100..24
CAGTTTGATCCTGGCTCAGGACGAACGCTGGCGGCGTGCCTAATACATGCAAGTCGAGCG
AGCGGAACTAACAGATTTACTTCGGTAATGACGTTAGGAAAGCGAGCGGCGGATGGGTGA
GTAACACGTGGGGGAACCTGCCCCATAGTCTGGGATACCACTTGGAAACAGGTGCTAATA
CCGGATAAGAAAGCAGATCGCATGATCAGCTTTAAAAAGGCGGCGTAAGCTGTCGCTATG
GGGATGGCCCGCGGTGCATTAGCTAGTTGGTAAGGTAAAGGCTTACCAAGGCGATGATGC
ATAGCCGAGTTGAGAGACTGATCGGGCCACATTGGGGACTGAGACACGGCCCCAAACTCC
>Stenotrophomonas.100..25
AACCTACTCTGTCGTGGGGGGATAACGTAGGGAAACTTACGCTAATACCGCATACGACCT
ACGGGTGAAAGCAGGGGGGATCTTCGGACCTTGCGCGATTGAATGAGCCGATGTCGGATT
AGCTAGTTGGCGGGGGTAAAGGCCCACCAAGGCGACGATCCGTAGCTGGTCTGAGAGGAT
GATCAGCCACACTGGAACTGAGACACGGTCCAGACTCC
>Lactobacillus.100..26
GGGTGAGTAACACGTGGGTAACCTGCCCAAGAGACTGGGATAACACCTGGAAACAGATGC
TAATACCGGATAACAACACTAGACGCATGTCTAGTAAGTTTAAAAGATGGTTCTGCTATC
ACTCTTGGATGGACCTGCGGTGCATTAGCTAGTTGGTAAGGTAACGGCTTACCAAGGCAA
TGATGCATAGCCGAGTTGAGAGACTGATCGGCCACATTGGGACTGAGACACGGCCCAAAC
TCC
>Veillonellaceae.100..27
AAAACGGGTGAGTAACGCGTAAACAACCTGCCCTTCGGATGGGGATAACAGCCGGAAACG
GCTGCTAATACCGAATACGATCTTTTCGTCGCATGACGGAAAGAAGAAAGGATGGCCTCT
ATACAAAGCTATCGCCGAAGGAGGGGTTTGCGTCTGATTAGCTGGTTGGAGGGGTAACGG
CCCAACAAGGCGATGATCAGTAGCCGGTCTGAGAGGATGAACGGCCACATTGGGACTGAG
ACACGGCCCAGACTCC
>Prevotella.100..28
AACACATGCAAAGTCGCAGGGTAACGTGAGGGAAGCTTGCTTTCCTTGACGACGACTGGC
GCACGGGTGAGTAACGCGTATCCAACCTTCCCATGACCACGGGATAACCCGTTGAAAGAC
GGCCTAATACCGTATGACGTCGTTTGCCGACATCGAAAGACGACCAAAGGTTTGGCGGTG
ATGGATGGGGATGCGTCTGATTAGCTTGTTGGCGGGGTAACGGCCCACCAAGGCGACGAT
CAGTAGGGGTTCTGAGAGGAAGGTCCCCCACATTGGAACTGAGACACGGTCCAAACTCC
>Lachnospiraceae.100..29
AACCTGCCCTGTACCGGGGGATAGCAGCCGGAAACGGCTGATAATACCGCATAAGCGCAC
GAATGTCGCATGACATGGTGTGAAAAACTCCGGTGGTATAGGATGGACCCGCGTCTGATT
AGCCGGTTGGTGGGGTAAAAGCCTACCAAAGCGAAGATCAGTAGCCGAGTTGAGAGACTG
ACCGGCCACATTGGGACTGAGACACGGCCCAGACTCC
>Alloscardovia.100..30
AACACATGCAAGTCGAACGGGATCCTTTCTAGCTTGCTAGGGGGGTGAGAGTGGCGAACG
GGTGAGTAACGCGTGATTAACCTGCCGTGTAGTTTGGAATAGCTCCTGGAAACGGGTGGT
AATGCCGAATGTTCCACATGCTCGCATGGGTGTGTGGGAAAACGTTTTAGTGCTATGCGA
TGGGATCGCGTCCTATCAGCTTGTTGGTGGGGTAGTGGCCTACCAAGGCTTCGACGGGTA
GCCGGCCTGAGAGGGCGACCGGCCACATTGGGACTGAGATACGGCCCAGACTCC
>Gardnerella.100..31
ACGGGTGAGTAATGCGTGACCAACCTGCCCCATGCTCCAGAATAGCTCTTGGAAACGGGT
GGTAATGCTGGATGCTCCAACTTGACGCATGTCTTGTTGGGGGAAAGTGTTTAGTGGCAT
GGGGATGGGGGGTCGCGTCCTATCAGCTTGTAGGCGGGGGTAATGGCCCACCTAGGCTTC
GACGGGGTAGCCGGCCTGAGAGGGGCGGACGGCCACATTGGGGACTGAGATACGGCCCCC
AGACTCC
>Porphyromonas.100..32
AACACGTATGCAACTTACCTCTTAGTGGTGAATAACTCGATGAAAGTCGGACTAATACAC
CATACTCTCCTTAGATCACATGAGAAGAGGAGGAAAGATTAATCGCTAAGAGATAGGCCT
GCGTTCCATTAGCTAGTTGGTAAGGTAACGGCTTACCAAGGCAACGATGGATAGGGGGAC
TGAGAGGTTGACCCCCACATTGACACTGAGATACGGGTCAAACTCC
>Bifidobacterium.100..33
AACGCTGGCGGCGTGCTTAACACATGCAAGTCGAACGGGATCCATCAAGCCTGCTTGGTG
GTGAGAGTGGCGAACGGGTGAGTAATGCGTGACCGACCTGCCCCATGCTCCGGAATAGCT
CCTGGAAACGGGTGGTAATGCCGGATGTTCCACATGATCGCATGTGATTGTGGGAAAGAT
TCTATCGGCGTGGGATGGGGTCGCGTCCTATCAGCTTGTTGGTGAGGTAACGGCTCACCA
AGGCTTCGACGGGTAGCCGGCCTGAGAGGGCGACCGGCCACATTGGGACTGAGATACGGC
CCAGACTCC
>Streptococcus.100..34
AACCGTGCCTGGTAGCGGGGGATAACTATTGGAAACGATAGCTAATACCGCATAAGAGTA
GATGTTGCATGACATTTGCTTAAAAGGTGCAATTGCATCACTACCAGATGGACCTGCGTT
GTATTAGCTAGTTGGTGGGGTAACGGCTCACCAAGGCGACGATACATAGCCGACCTGAGA
GGGTGATCGGCCACACTGGGACTGAGACACGGCCCAGACTCC
>Finegoldia.100..35
AAGATTACTAATGAGAGTGGCGAACGGGTGAGTAACGCGTGAGCAACCTGCCTATGACAG
TGGGATAGCCTCGGGAAACCGGGATTAATACCGCATAAAATCGTAGAAACACATGTTTCA
ACGGTCAAAGATTTATCGGTCATAGATGGGCTCGCGTCTGATTAGCTAGTTGGTGAGATA
ACAGCCCACCAAGGCGACGATCAGTAGCCGGTCTGAGAGGATGAACGGCCACATTGGAAC
TGAGACACGGTCCAAACTCC
>Prevotella.100..36
AAACGGCATTGAGTGCTTGCACTCTTTGGACGTCGACCGGCGCACAGGTGAGTAACGCGT
ATCCAACCTTCCCATTACTGTGGGATAACCTGCCGAAAGGCAGACTAATACCGCATAGTC
TTCGATGACGGCATCAGATTTGAAGTAAAGATTTATCGGTAATGGATGGGGATGCGTCTG
ATTAGCTTGTTGGCGGGGTAACGGCCCACCAAGGCGACGATCAGTAGGGGTTCTGAGAGG
AAGGTCCCCACATTGGAACTGAGACACGGTCCAAACTCC
>Bifidobacterium.100..37
AAACACATGCAAGTCGAACGGGATCCATCGGGCTTTGCTTGGTGGTGAGAGTGGCGAACG
GGTGAGTAATGCGTGACCGACCTGCCCCATGCACCGGAATAGCTCCTGGAAACGGGTGGT
AATGCCGGATGTTCCAGTTGATCGCATGGTCTTCTGGGAAAGCTTTCGCGGTATGGGATG
GGGTCGCGTCCTATCAGCTTGACGGCGGGGTAACGGCCCACCGTGGCTTCGACGGGTAGC
CGGCCTGAGAGGGCGACCGGCCACATTGGGACTGAGATACGGCCCAGACTCC
>Clostridiales.98..38
AACACGTGAGCAACCTGCCTCTTACAGGGGAATAACAACGGGAAACCGTTGCTAATACCG
CATAACATGTTGAAAGGGCATCCTTTTAACATCAAAGGAGCAATCCGGTAAGAGATGGGC
TCGCGTCCGATTAGCTAGTTGGTAGGGTAACGGCCTACCAAGGCGACGATCGGTAGCCGG
ACTGAGAGGTCGAACGGCCGCATTGGGACTGAGACACGGCCCAGACTCC
>Mycoplasma.100..39
AATACATGCATGTCGAGCGAGGTTAGCAATAACCTAGCGGCGAATGGGTGAGTAACACGT
GCTTAATCTACCTTTTAGATTGGAATACCCATTGGAAACAATGGCTAATGCCGGATACGC
ATGGAACCGCATGGTTCCGTTGTGAAAGGCGCTGCAAGGCGCCACTAAAAGATGAGGGTG
CGGAACATTAGTTAGTTGGTGAGGTAATGGCCCACCAAGACTATGATGTTTAGCCGGGTC
GAGAGACTGAACGGCCACATTGGGACTGAGATACGGCCCAAACTCC
>Variovorax.100..40
AACGCTGGCGGCATGCCTTACACATGCAAGTCGAACGGCAGCGCGGGAGCAATCCTGGCG
GCGAGTGGCGAACGGGTGAGTAATACATCGGAACGTGCCCAATCGTGGGGGATAACGCAG
CGAAAGCTGTGCTAATACCGCATACGATCTACGGATGAAAGCAGGGGATCGCAAGACCTT
GCGCGAATGGAGCGGCCGATGGCAGATTAGGTAGTTGGTGAGGTAAAGGCTCACCAAGCC
TTCGATCTGTAGCTGGTCTGAGAGGACGACCAGCCACACTGGGACTGAGACACGGCCCAG
ACTCC
>Bacillales.91..41
AAACGGGTGAGTAACACGTAAAGAATCTACCTTATAGACAGGGACAACTATTGGAAACGA
TAGCTAATACCTGATAAGAAAGAAACTCGCATGAGAGAAGTTCGAAAGTCGGAGCAATCT
GACACTATAAGATGGCTTTGCGGTGCATTAGCTAGTTGGTAGGGTAAAAGCCTACCAAGG
CGACGATGCATAGCCGACCTGAGAGGGTGATCGGCCACATTGGGACTGAGACACGGCCCA
GACTCC
>Dialister.100..42
AAACAACCTGCCTTCAAGATGGGGGACAACAGACGGAAACGACTGCTAATACCGAATACG
ATCCGAAAGTCGCATGACATTTGGATGAAAGGGTGGCCTATCGAAGAAGCTATCGCTTGA
AGAGGGGTTTGCGTCCGATTAGGTAGTTGGTGAGGTAACGGCCCACCAAGCCGACGATCG
GTAGCCGGTCTGAGAGGATGAACGGCCACACTGGAACTGAGACACGGTCCAGACTCC
>Coriobacteriaceae.100..43
AACACATGCAAGTCGAACGATTAAAAGCACCTTCGGGTGTGTATAGAGTGCGAACGGGTG
AGTAACACGTGACCAACCTGCCTCTTACATTGGGACAACCAAAAGAAATTCTGGCTAATA
CCAAATACTCCGCACATATCACATGATGTATGCGGGAAAGCTTTTGCGGTAAGAGATGGG
GTCGCGGCCCATTAGGTAGACGGCGGGGTAGAAGCCCACCGTGCCGATGATGGGTAGCCG
GGTTGAGAGACCGACCGGCCACATTGGGACTGAGATACGGCCCAGACTCC
>Dialister.100..44
AAAATCCAGTGGCAAACGGGTGAGTAACACGTAAACAACCTGCCTTCAGGATGGGGACAA
CAGACGGAAACGACTGCTAATACCGAATACGATTCTTGAGTCGCATGACACAAGAAAGAA
AGGGTGGCCTCTACTTGTAAGCTATCGCCTGAAGAGGGGTTTGCGTCCGATTAGGTAGTT
GGTGAGGTAACGGCCCACCAAGCCGACGATCGGTAGCCGGTCTGAGAGGATGAACGGCCA
CATTGGAACTGAGACACGGTCCAGACTCC
>Peptoniphilus.100..45
AACCCTTCGGGTGAAGATAAAGATGGATTAGCGGCGGACGGGTGAGTAACACGTGAGTAA
CCTGCCTTAGACATTGGGATAGCCTCGGGAAACCGGGATTAATACCAAATGAAATCACAT
ATGCACATGCATAAATGATCAAAGCTCCGGCGGTCTAAGATGGACTCGCGTCCCATTAGC
TAGTTGGTGAGGTAACGGCCCACCAAGGCGACGATGGGTAGCCGGCCTGAGAGGGTGAAC
GGCCACATTGGAACTGAGAAACGGTCCAAACTCC
>Atopobium.94..46
AAAGCATCTTCGGATGTGTATAAAGTGGCGAACGGCTGAGTAACACGTGGGCAACCTGCC
CTTTGCACTGGGATAGCCTCGGGAAACCGAGGTTAATACCGGATACTCCATATCCATCGC
ATGATAGATATGGGAAAGCTCCGGCGGCAAAGGATGGGCCCGCGGCCTGTTAGCTAGTTG
GTGGGGTAGTGGCCTACCAAGGCAATGATGGGTAGCCGGGTTGAGAGACCGACCGGCCAG
ATTGGGACTGAGACACGGCCCAGACTCC
>Anaerococcus.100..47
AAAATATTGGATTAGTGGCGGACGGGTGAGTAACGCGTGAATAACCTGCCTTACACAAGG
GGATAGCCGTTGGAAACGACGAATAATACCCTATGACATAAACTCTTCGCATGAAGAGCT
TATCAAAGATTTATCGGTGTAAGATGGACTCGCGTCTGATTAGCTAGTTGGTGAGGTAAC
GGCCCACCAAGGCAACGATCAGTAGCCGGCTTGAGAGAGTGTACGGCCACATTGGGACTG
AGACACGGCCCAGACTCC
>Stenotrophomonas.100..48
AATACAGTCGGAATCTACTCTGTCGTGGGGGGATAACGTAGGGAAACTTACGCTAATACC
GCATACGACCTACGGGTGAAAGCAGGGGGATCTTCGGGACCTTGCGCGATTGAATGAGCC
GATGTCGGATTAGCTAGTTGGCGGGGTAAAGGCCACCAAGGCGACGATCCGTAGCTGGTC
TGAGAGGATGATCAGCCACACTGGGAACTGAGACACGGTCCAGACTCC
>Lactobacillus.100..49
CACAGTTTGATCCTGGCTCAGGACGAACGCTGGCGGCGTGCCTAATACATGCAAGTCGAG
CGAGCTGAACCAACAGATTCACTTCGGTGATGACGTTGGGAACGCGAGCGGCGGATGGGT
GAGTAACACGTGGGGAACCTGCCCCATAGTCTGGGATACCACTTGGAAACAGGTGCTAAT
ACCGGATAAGAAAGCAGATCGCATGATCAGCTTATAAAAGGCGGCGTAAGCTGTCGCTAT
GGGATGGCCCGCGGTGCATTAGCTAGTTGGTAGGGTAACGGCCTACCAAGGCAATGATGC
ATAGCCGAGTTGAGAGACTGATCGGCCACATTGGGACTGAGACACGGCCCAAACTCC
>Lactobacillus.100..50
AGTTCTGATTATTGAAAGGTGCTTGCATCTTGATTTAATTTTTGAACGAGTGGCGGACGG
GTGAGTAACACGTGGGTAACCTGCCCTTAAGTGGGGGATAACATTTGGAAACAGATGCTA
ATACCGCATAAATCCAAGAACCGCATGGTTCTTGGCTGAAAGATGGCGTAAGCTATCGCT
TTTGGATGGACCCCGCGGCGTATTAGCTAGTTGGTGAGGTAACGGCTCACCCAAGGCAAT
GATACGTAGCCGAACTGAGAGGTTGATCGGCCACATTGGGACTGAGACACGGCCCAAACT
CC
>Phyllobacterium.100..51
ACACATGCAAGTCGAGCGCCCGCAAGGGGAGCGGCAGACGGGTGAGTAACGCGTGGGAAT
CTACCCATCTCTACGGAATAACGCATGGAAACGTGTGCTAATACCGTATACGTCCTTCGG
GAGAAAGATTTATCGGAGATGGATGAGCCCGCGTTGGATTAGCTAGTTGGTGGGGTAAAG
GCCTACCAAGGCGACGATCCATAGCTGGTCTGAGAGGATGATCAGCCACACTGGGACTGA
GACACGGCCCAGACTCC
>Lactobacillus.91..52
ACCTGCCCAAGAGATCGGGATAACACCTGGAAACAGATGCTAATACCGGATAACAACAGA
TGATGCCTATCAACTAGTTTAAAAGATGGTTCTGCTATCACTCTTGGATGGACCTGCGGT
GCATTAGCTAGTTGGTAGGGTAACGGCCTACCAAGGCGATGATGCATAGCCGAGTTGAGA
GACTGATCGGCCACTAGTTGGGACTGAGACACCGGACCCAAACTCCG
>Fusobacterium.100..53
AACGCGTAAAGAACTTGCCTCACAGCTAGGGACAACATTTAGAAATGAATGCTAATACCT
GATATTATGATTTTAAGGCATCTTAGAATTATGAAAGCTATAAGCACTGTGAGAGAGCTT
TGCGTCCCATTAGCTAGTTGGAGAGGTAACAGCTCACCAAGGCGATGATGGGTAGCCGGC
CTGAGAGGGTGAACGGCCACAAGGGGACTGAGACACGGCCCTTACTCC
>Prevotella.100..54
AAACGGCGTTGAGTGCTTGCACTCTTCGGACGTCGACCGGCGCACGGGTGAGTAACGCGT
ATCCAACTTTCCCATAACTAAGGGATAACCTGCCGAAAGGCAGACTAATACCTTATGTAA
TCCTTTGACGGCATCAGATTAGGATTAAAGATTTATCGGTTATGGATGGGGGATGCGTCT
GATTAGCTTGTTGGCGGGGTAACAGCCCACCAAGGCAACGATCAGTAGGGGTTCTGAGAG
GAAGGTCCCCACATTGGAACTGAGACACGGTCCAAACTCC
>Prevotellaceae.100..55
AGGATGAACGCTAGCTACAGGCTTAACACATGCAAGGTCGAGGGGAAACGGCATCAAGCG
CTTGCGCCTGATGGACGTCGACCGGCGCACGGGTGAGTAACGCGTATCCAACCTGCCCCA
CACTAAGGGATAACCCGCAGAAATGTGGACTAATACCTTATATTTTCCACCAAGGGCATC
GTCGATGGAACAAAGATTTATCGGTATGGGATGGGGATGCGTCCGATTAGGTTGTTGGCG
GGGTAACGGCCCACCAAGCCTTCGATCGGTAGGGGTTCTGAGAGGAAGGTCCCCCACATA
GGAACTGAGACACGGTCCTAACTCC
>Dialister.100..56
AAACGGGTGAGTAACACGTAAACAACCTGCCTTCAGGATGGGGGACAACAGACGGAAACG
ACTGCTAATACCGAATACGATTCTTGAGTCGCATGACACAAGAAAGAAAGGGTGGCCTCT
ACAAGTAAGCTATCGCCTGAAGAGGGGTTTGCGTCCGATTAGGTAGTTGGTGAGGTAACG
GCCCACCAAGCCGACGATCGGTAGCCGGTCTGAGAGGATGAACGGCCACATTGGAACTGA
GACACGGTCCAGACTCC
>Veillonella.100..57
AACGGGTGAGTAACGCGTAATCAACCTGCCTACAATGGGGGACAACAGTTGGAAACGACT
GCTAATACCGCATACGACCTACGGTTGGCATCAATCGTAGGTGAAAGGTGGCCTCTACAT
GTAAGCTATCGTTGTAGGAGGGGATTGCGTCTGATTAGCTAGTTGGAGGGGTAACGGCCC
ACCAAGGCGATGATCAGTAGCCGGTCTGAGAGGATGAACGGCCACATTGGGACTGAGACA
CGGCCCAAACTCC
>Mycoplasmataceae.100..58
AACGGGTGAGTAATACGTATCTAATCTGCCCTTTAGAAAGGAACAACAGATCGAAAGATT
TGCTAATACCTTATATGATATACATTCGCATGAAAGTATATTTAAAGTTGCGTTTGCAAC
GCTTTAGGATGAGGGTGCGGTTTATCAGATAGTTGGTGAGGTAATGGCTCACCAAGTCAA
TGACGAATAGCTATGCTGAGAGGTAGAATAGCCACAAGGGGACTGAGACACGGCCCCTAC
TCC
>Mesorhizobium.99..59
AACACATGCAAAGTCGAGCGCCCGCAACGGGAGCGGCAGACGGGTGAGTAACGCGTGGGA
ATCTACCCATCACTACGGAACAACTCCGGGAAACTGGAGCTAATACCGTATACGTCCTTC
GGGAGAAAGATTTATCGGTGATGGATGAGCCCGCGTTGGATTAGCTAGTTGGTGGGGTAA
TGGCCTACCAAGGCGACGATCCATAGCTGGTCTGAGAGGATGATCAGCCACACTGGGACT
GAGACACGGCCCAGACTCC
>Anaerococcus.100..60
AAAGGATTTCTTCGGAATGACATTAATTGGATTAGTGGCGGACGGGTGAGTAACGCGTGA
GTAACCTGCCTTACACAAGGGGATAGCCGTTGGAAACGACGAATAATACCCTATAACATT
AACCTATCGCATGATAGGTTAATCAAAGATTTATCGGTGTAAGATGGACTCGCGTCTGAT
TAGCTAGTTGGTGGGGTAACAGCCTACCAAGGCAACGATCAGTAGCCGGCTTGAGAGAGT
GTACGGCCACATTGGGACTGAGACACGGCCCAGACTCC
>Lactobacillus.100..61
CCAGTGTCTCACAGTTTGATCCTGGGCTCAGGATGAACGCCGGCGGTGTGCCTAATACAT
GCAAGTCGAGCGCACTGGCCCAACTGATATGACGTGCTTGCACTGAATTGACGTTGGATT
CCCAGTGAGCGGCGGACGGGTGAGTAACACGTGGGCAACCTGCCCTGAAGCGGGGGGATA
ACATCTGGAAACAGGTGCTAATACCGCATAACAACGAAAACCACATGGTTTTCGTTTCAA
AGATGGTTTCGGCTATCACTTCAGGATGGGCCCCGCGGTGCATTAGCTAGTTGGTAAGGT
AACGGCTTACCAAGGCGATGATGCATAGCCGAGTTGAGAGACTGATCGGCCACAATGGAA
CTGAGACACGGTCCATACTCC
>Parvimonas.99..62
TCTCACAGTTTGATCCTGGCTCAGGACGAACGCTGGCGGCGTGCTTAACACATGCAAGTC
GAACGAGAGTTAGATCGAATGAGTTTTCGGACAAATGAGATTTAACGAAAGTGGCGAACG
GGTGAGTAACACGTGAGCAACCTGCCTTACACAGGGGGGATAGCCATTGGAAACGGTGAT
TAATACCCCATAAGACCACAATACCGCATGGTAAAAGGGTAAAAGGGATACCGGTGTAAG
ATGGGCTCGCGTCTGATTAGCTAGTTGGTGGGGTAAAGGCCTACCAAGGCGACGATCAGT
AGCCCGGTCTGAGAGGATGAACGGCCACATTGGAACTGAGACACGGTCCAAACTCC
>Methylobacterium.100..63
AGTTTGATCCTGGCTCAGATTGAACGCTGGCGGCAGGCTTAACACATGCAAGTCGAGCGG
GCACTTTCGGGTGTCAGCGGCGGACGGGTGAGTAACGCGTGGGAACGTGCCCTCTGGTTC
GGAATAACTCAGGGAAACTTGAGCTAATACCGGATACGCCCTTTTGGGGAAAGGCTTGCT
GCCGGAGGATCGGCCCGCGTCTGATTAGCTAGTTGGTGAGGTAACGGCTCACCAAGGCGA
CGATCAGTAGCTGGTCTGAGAGGATGATCAGCCACACTGGGACTGAGACACGGCCCAGAC
TCC
>Ureaplasma.100..64
AACGGGTGAGTAACACGTATCCAACCTACCCTTAAGTTGGGGATAACTAGTCGAAAGATT
AGCTAATACCGAATAATAACATCAATATCGCATGAGAAGATGTAGAAAGTCGCGTTTGCG
ACGCTTTTGGATGGGGGTGCGACGTATCAGATAGTTGGTGAGGTAATGGCTCACCAAGTC
AATGACGCGTAGCTGTACTGAGAGGTAGAACAGCCACAATGGGACTGAGACACGGCCCAT
ACTCC
>Prevotellaceae.100..65
AACACATGCAAGTCGAGGGAAACGGCATCAAGCGCTTGCGCCTGATGGACGTCGACCGGC
GCACGGGTGGGTAACGCGTATCCAACCTGCCCCACACTAAGGGACAACCCGCAGAAATGT
GGGCTAATACCTTATATTTTCCACCAAGGGCATCGTTGATGGAACAAAGATTTATCGGTA
TGGGATGGGGATGCGTCCGATTAGGTTGTTGGCGGGGTAACGGCCCACCAAGCCATCGAT
CGGTAGGGGTTCTGAGAGGAAGGTCCCCCACATAGGAACTGAGACACGGTCCTAACTCC
>Fusobacterium.100..66
AATGCTTAACACATGCAAGTCAACTTGAATTTGGGTTTATAACTTAGGTTTGGGTGGCGG
ACGGGTGAGTAACGCGTAAAGAACTTGCCTCACAGCTAGGGACAACATTTAGAAATGAAT
GCTAATACCTAATATTATGGTTATAGGGCATCCTATAATTATGAAAGCTAAATGCACTGT
GAGAGAGCTTTGCGTCCCATTAGCTAGTTGGAGAGGTAACAGCTCACCAAGGCGATGATG
GGTAGCCGGCCTGAGAGGGTGAACGGCCACAAGGGGACTGAGACACGGCCCTTACTCC
>Lactobacillus.100..67
ACAGTTGATCCTGGCTCAGGACGAACGCTGGCGGCGTGCCTAATACATGCAAGTCGAGCG
AGCTTGCCTAGATGAATTTGGTGCTTGCACCAAATGAAACTAGATACAAGCGAGCGGCGG
ACGGGTGAGTAACACGTGGGTAACCTGCCCAAGAGACTGGGATAACACCTGGAAACAGAT
GCTAATACCGGATAACAACACTAGACGCATGTCTAGAGTTTAAAAGATGGTTCTGCTATC
ACTCTTGGATGGACCTGCGGTGCATTAGCTAGTTGGTAAGGTAACGGCTTACCAAGGCAA
TGATGCATAGCCGAGTTGAGAGACTGATCGGGCCACATTGGGGACTGAGACACGGCCCCC
AAACTCC
>Peptoniphilus.100..68
AACCTGCCTCTCACAACGGGATAGCCTCGGGAAACCGGGATTAATACCGTATGACACTAT
CAGATGGCATCATCAGGTAGTTAAAGTGCTAGCGGTGAGAGATGGCCTCGCGTCTGATTA
GTTAGTTGGTGGGGTAACGGCCTACCAAGACGACGATCAGTAACCGGCCTGAGAGGGTGA
ACGGTCACATTGGAACTGAGACACGGTCCAAACTCC
>Veillonella.100..70
AGTTTGATCCTGGCTCAGGTACGAACGCTGGCGGCGTGCTTAACACATGCAAGTCGAACG
AAGATTCATGGGAGCTTGCTCCTATGAATCTTAGTGGCGAACGGGTGAGTAACGCGTAAT
CAACCTGCCCTACAATGGGGGGACAACAGTTGGAAACGACTGCTAATACCGCATACGACC
TACGGTTGGCATCAATCGTAGGTGAAAGGTGGCCTCTACATGTAAGCTATCGTTGTAGGA
GGGGATTGCGTCTGATTAGCTAGTTGGAGGGGTAACGGCCCACCAAGGCGATGATCAGTA
GCCGGTCTGAGAGGATGAACGGCCACATTGGGACTGAGACACGGCCCAAACTCC
>Staphylococcus.100..71
ACACGTGGATAACTACCTATAAGACTGGGATAACTTCGGAAACCGGAGCTAATACCGGAT
AATATTTTGAACCGCATGGTTCAAAAGTGAAAGACGGTCTTGCTGTCACTTATAGATGGA
TCCGCGCTGCATTAGCTAGTTGGTAAGGTAACGGCTTACCAAGGCAACGATGCATAGCCG
ACCTGAGAGGGTGATCGGCCACACTGGAACTGAGACACGGTCCAGACTCC
>Anaerococcus.100..72
AAACTTAAATGATTTCTTCGGAATGAACTTAAGTGGATTAGTGGCGAACGGGTGAGTAAC
ACGTGAGTAACCTGCCTTACACAAGGGGATAGCCTCTGGAAACGGAGAATAATACCCTAT
AAAGTCTAATCAGCCCATGCTGGAAAGACCAAAGATTTATCGGTGTAAGATGGACTTGCG
TCTGATTAGCTAGTTGGTGAGATAAAAGCTCACCAAGGCGACGATCAGTAGCCGGCTTGA
GAGAGTGTACGGCCACATTGGGACTGAGACACGGCCCAAACTCC
>Streptococcus.100..73
AAAGTTTGATCCTGGCTCAGGACGAACGCTGGCGGCGTGCCTAATACATGCAAGTAGAAC
GCTGAAGAGAGGAGCTTGCTCTTCTTGGATGAGTTGCGAACGGGTGAGTAACGCGTAGGT
AACCTGCCTTGTAGCGGGGGATAACTATTGGAAACGATAGCTAATACCGCATAACAATGG
GTGACACATGTCATTTATTTGAAAGGGGCAATTGCTCCACTACAAGATGGACCTGCGTTG
TATTAGCTAGTAGGTGAGGTAACGGCTCACCTAGGCGACGATACATAGCCGACCTGAGAG
GGTGATCGGCCACACTGGGACTGAGACACGGCCCAGACTCC
>Lactobacillus.99..74
ACAGTTTGATCCCTGGCTCAGGACGAACGCTGGCGGCGTGCCTAATACATGCAAGTCGAG
CGAGTCTGCCTTGAAGATCGGAGTGCTTGCACTCTGTGAAACAAGATACAGGCTAGCGGC
GGACGGGTGAGTAACACGTGGGTAACCTGCCCAAGAGATCGGGATAACACCTGGAAACAG
ATGCTAATACCGGATAACAACAGATGATGCCTATCAACTGTTTAAAAAGATGGTTCTGCT
ATCACTCTTGGGGATGGACCTGCGGTGCATTAGCTAGTTGGTAGGGTAACGGCCTACCAA
GGCGATGATGCATAGCCGAGTTGAGAGACTGATCGGGCCACATTGGGGACTGAGACACGG
CCCCAAACTCC
>Gemella.100..75
AAAACTTAGCGGCGAACGGGTGAGTAACACGTAAAGAACCTGCCTCATAGACTGGGACAA
CTATTGGAAACGATAGCTAATACCGGATAACAGCATTAACTGCATGGTTGATGTTTAAAA
GTTGGTTTTGCTAACACTATGAGATGGCTTTGCGGTGCATTAGCTAGTTGGTGGGGTAAA
GGCCTACCAAGGCGACGATGCATAGCCGACCTGAGAGGGTGATCGGCCACACTGGGACTG
AGACACGGCCCAGACTCC
>Prevotella.100..76
ATCCAACCTGCCCATAACTAAGGGATAACCCAGCGAAAAGTTGGACTAATACCTTATGTA
TTCGTTTGATCTCATGAGATTACGAATAAAGATTTATCGGTTATGGATGGGGATGCGTCT
GATTAGCTTGTTGGCGGGGTAACGGCCCACCAAGGCAACGATCAGTAGGGGTTCTGAGAG
GAAGGTCCCCCACATTGGAACTGAGACACGGTCCAAACTCC
>Fusobacterium.100..77
AACTTGCCTCATAGTCTGGGACAACATTTGGAAACGGATGCTAATACCGGATATTATGCT
TTCTTCGCATGGAGGAAGTATGAAAGCTATATGCGCTATGAGAGAGCTTTGCGTCCCATT
AGCTAGTTGGTGAGGTAACGGCCCACCAAGGCGATGATGGGTAGCCGGCCTGAGAGGGTG
AACGGCCACAAGGGGACTGAGACACGGCCCTTACTCC
>Ruminococcaceae.91..78
AAGCTTAGTGGCGGACGGGTGAGTAACGCGTGAGGAACCTGCCTTTCACAGTGGAATAAC
AACGGGAAACCGTTGCTAATGGCGCATGACATCGCATTGAGGCATCTCAGAGCGATTAAA
GGAGAAATCCGGTGAAAGATGGACTCGCGTCCGATTAGCTAGTTGGTGAGGTAACGGCCC
ACCAAGGCGACGATCGGTAGCCGAACTGAGAGGTTGATCGGCCACATTGGGACTGAGACA
CGGCCCAGACTCC
>Parvimonas.100..79
AGAATGAAAAGTGGCGAACGGGTGAGTAACACGTGAGCAACCTACCTTACACAGGGGGAT
AGCCGTTGGAAACGACGATTAATACCGCATGAGACCACAGAACCGCATGGTAAAGGGGTC
AAAGATTTATCGGTGTAAGATGGGCTCGCGTCTGATTAGCTAGTTGGAAGGGTAAAGGCC
TACCAAGGCGACGATCAGTAGCCGGTCTGAGAGGATGAACGGCCACATTGGAACTGAGAC
ACGGTCCAAACTCC
>Anaerococcus.100..80
CCCCAGTTTGATCCTGGCTCAGGATTAACGCTGGCGGCGTGCATAACACATGCAAGTCGA
ACGATGAAAGCTAAATGATTTCTTCGGAATGATTTTAGCCGGATTAGTGGCGGACGGGTG
AGTAACGCGTGAGTAACCTGCCTTAGAGAAGGGGATAGCCTTTGGAAACGAAGAATAATA
CCCTATAACACCAACACCTCGCATGAAGAGTTGGTCAAAGATTTATCGCTCTAAGATGGA
CTTGCGTCTGATTAGTTAGTTGGTGAGGTAACGGCCCACCAAGACAGCGATCAGTAGCCG
GCTTGAGAGAGTGTACGGCCACATTGGGACTGAGACACGGCCCAGACTCC
>Lactobacillaceae.89..81
ACAGTTTGATCCTGGCTCAGGACGAACGCTGGCGGCGTGCCTAATACATGCAAGTCGAGC
GAGCTTGCCTATAGAAATTCTTCGGAATGGACATAGATACAAGCTAGCGGCGGATGGGTG
AGTAACGCGTGGGTAACCTGCCCTTAAGTCTGGGATACCATTTGGAAACAGATGCTAATA
CCGGATAAAAGCTACTTTCGCATGAAAGAAGTTTAAAAGGCGGCGTAAGCTGTCGCTAAA
GGGGATGGACCTGCGATGCATTAGCTAGTTGGTAAGGTAACGGCTTACCAAGGCGATGAT
GCATAGCCGAGTTGAGAGACTGATCGGGCCACATTGGGGACTGAGACACGGCCCCCAAAC
TCC
>Lactobacillus.100..82
AAACCTGCCCAGAAGCGGGGGACAACATTTGGAAACAAGTGCTAATACCGCATAACAACG
AAAACCGCCTGGCTTTCGTTTAAAAGATGGTTTCGGCTATCACTTCTGGATGGGCCTGCG
GCGCATTAGCTAGTTGGTAAGGTAACGGCTTACCAAGGCAGTGATGCGTAGCCGAGTTGA
GAGACTGATCGGCCACAATGGAACTGAGACACGGTCCATACTCC
>Atopobium.100..83
AAGCACCTTTTAGGTGTGTATAAAGTGGCGAACAGCTGAGTAACACGTGGGCAACCTGCC
CTCCTCTTGGGGATAGCCTCGGGAAACCGAGGATAATACCCGATACTTCAATGTGGCCGC
ATGACGACATTGAGAAAGCTTTTGCGGAGAAGGATGGGCCCGCGGCCTGTTAGCTTGTTG
GTGGGGTAGAGGCCTACCAAGGCAATGATGGGTAGCTGGGTTGAGAGACCGACCAGCCAG
ATTGGGACTGAGACACGGCCCAGACTCC
>Prevotella.87..84
AGTTTGATCCTGGCTCAGGATGAACGCTAGCTACAGGCTTAACACATGCAAGTCGAGGGG
AAACGGCGTCAAGCGCTTGCGCTTGTCGGACGTCGACCGGCGCACGGGTGAGTAACGCGT
ATCCAACCTGCCCCACACCAAGGGACAACCCGCAGAAATGTGGACTAATACCTTATGTTT
TCCATCGGGGGCATTTTCGGTGGAACAAAGATTTATCGGTATGGGATGGGGATGCGTCCG
ATTAGGTTGTTGGCGGGGTAACGGCCCACCAAGCCCTCGATCGGTAGGGGTTCTGAGAGG
AAGGTCCCCCACATAGGAACTGAGACACGGTCCTAACTCC
>Prevotella.98..85
TCTCACAGTTTGATCCTGGCTCAGGATGAACGCTAGCTATAGGCTTAACACATGCAAGTC
GAGGGGAAACGGCAAAGAGTGCTTGCACACTTTGGACGTCGACCGGCGCACGGGTGAGTA
ACGCGTATCCAACCTACCCTTTACTTGGGGATAACCCGTTGAAAGACGGACTAATACCCA
ATGATATTCATTGATGACATCTGATTTGAATTAAAGATTTATCGGTATAGGATGGGGATG
CGTCTGATTAGCTTGTTGGTGAGGTAACGGCTCACCAAGGCAACGATCAGTAGGGGTTCT
GAGAGGAAGGTCCCCACATTGGAACTGAGACACGGTCCAAACTCC
>Atopobium.95..86
GCTGGCGGCGCGCCTAACACATGCAAGTCGAACGGTTAAAGCATCTTCGGATGTGTATAA
AAGTGGCGAACGGCTGAGTAACACGTGGGCAACCTGCCCTTTGCACTGGGATAGCCTCGG
GAAACCGAGGTTAATACCGGATACTCCATATTTGTCGCATGGCGAATATGGGGGAAAGCT
CCGGCGGCAAAGGATGGGGCCGCGGCCTGTTAGCTAGTTGGTGGGGGGTAGTGGCCTACC
AAGGCAATGATGGGGTAGCCGGGGTTGAGAGACCGACCGGCCAGATTGGGGACTGAGACA
CGGCCCCCAGACTCC
>Rhizobiales.100..87
AGTAACGCGTGGGAACGTGCCCTCTGGTTCGGAATAACTCAGGGAAACTTGAGCTAATAC
CGGATACGCCTTTTGGGGGAAAGGCTTGCTGCCGGAGGATCGGCCGCGTCTGATTAGCTA
GTTGGTGAGGTAACGGCTCACCAAGGCGACGATCAGTAGCTGGTCTGAGAGGATGATCAG
CCACACTGGGGACTGAGACACGGCCCCAGACTCC
>Prevotella.100..88
ACGGCATTTAGTGCTGCACCGAATGGACGTCGACCGGCGCACGGGTGAGTAACGCGTATC
CAACCTTCCCATAACTAAGGAATAACCTGCCGAAAGGCAGACTAATACCTTATGTAATCC
TTTGATGGCATCAGATAAGGATAAAAGATTTATCGGTTATGGATGGGGATGCGTCTGATT
AGCTTGTTGGCGGGGTAACGGCCCACCAAGGCAACGATCAGTAGGGGTTCTGAGAGGAAG
GTCCCCCACATTGGAACTGAGACACGGTCCAAACTCC
>Burkholderiales.100..89
CCCACAGTTTGATCCTGGCTCAGATTGAACGCTGGCGGCATGCTTTACACATGCAAGTCG
AACGGCAGCGCGGGGAGCTTGCTCCCTGGCGGCGAGTGGCGCACGGGTGAGTAATACATC
GGAACGTGTCTTCTAGTGGGGGATAACTGCCCGAAAGGGCAGCTAATACCGCATGAGACC
TGAGGGTGAAAGCGGGGGATCGCAAGACCTCGCGCTGGAAGAGCGGCCGATGTCCGATTA
GCTAGTTGGTGAGGTAAAGGCTCACCAAGGCGACGATCGGTAGCTGGTCTGAGAGGACGA
CCAGCCACACTGGGACTGAGACACGGCCCAGACTCC
>Lactobacillus.100..90
CTGGCTCAGGACGAACGCTGGCGGCGTGCCTAATACATGCAAGTCGAGCGCACTGGCCCA
ACTGATATGACGTGCTTGCACTGAATTGACGTTGGATTCCAGTGAGCGGCGGACGGGTGA
GTAACACGTGGGCAACCCTGCCTGAAGCGGGGGATAACATCTGGAAACAGGTGCTAATAC
CGCATAACAACGAAAACCACATGGTTTCGTTTCAAAGATGGTTTCGGCTATCACTTCAGG
ATGGGCCCGCGGTGCATTAGCTAGTTGGTAAGGTAACGGCTTACCAAGGCGATGATGCAT
AGCCGAGTTGAGAGACTGATCGGCCACAATGGAACTGAGACACGGTCCATACTCC
>Staphylococcus.100..91
AACACGTGGATAACCTACCTATAAGACTGGGATAACTTCGGGAAACCGGAGCTAATACCG
GATAATATATTGAACCGCATGGTTCAATAGTGAAAGACGGTTTTGCTGTCACTTATAGAT
GGATCCGCGCCGCATTAGCTAGTTGGTAAGGTAACGGCTTACCAAGGCAACGATGCGTAG
CCGACCTGAGAGGGTGATCGGCCACACTGGAACTGAGACACGGTCCAGACTCC
>Atopobium.99..92
AACGGCTGAGTAACACGTGGGCAACCTGCCCTTTGCACTGGGATAGCCTCGGGAAACCGA
GGTTAATACCGGATACTCCATATCCATCGCATGATAGATATGGGAAAGCTCCGGCGGCAA
AGGATGGGCCCGCGGCCTGTTAGCTAGTTGGTGGGGTAGTGGCCTACCAAGGCAATGATG
GGTAGCCGGGTTGAGAGACCGACCGGCCAGATTGGGACTGAGACACGGCCCAGACTCC
>Lactobacillus.95..93
ACGCTGGCGGCGTGCCTAATACATGCAAGTCGAGCGAGCGAAACTAACAGATTTACTTCG
GTAATGACGTTAGGAAAGCGAGCGGCGGATGGGTGAGTAACACGTGGGGAACCTGCCCCA
TAGTCTGGGATACCACTTGGAAACAGGTGCTAATACCGGATAAGAAAGCAGATCGCATGA
TCAGCTTTTAAAAGGCGGCGTAAGCTGTCGCTATGGGATCGGCCCCGCGGTGCATTAGCT
AGTTGGTAAGGTAAAGGCTTACCAAGGCGATGATGCATAGCCGAGTTGAGAGACTGATCG
GCCACAGTTGGGACTGAGACACCGGACCCAAACTCCG
>Campylobacter.100..94
ATCCTGGCTCAGAGTGAACGTTGGCGGCGTGCCTAATACATGCAAGTCGAACGATGAAGT
CCTAGCTTGCTAGGATGGATTAGTGGCGCACGGGTGAGTAATATATAGTTAATCTGCCCT
ACACAGAGGAACAACAGTTGGAAACGGCTGCTAATACCTCATACTCCTATTTGACATAAG
TTAAATAGGGAAAGTCTTTTCGGTGTAGGATGAGACTATATCGTATCAGCTAGTTGGTAA
GGTAATGGCTTACCAAGGCTATGACGCGTAACTGGTCTGAGAGGATGATCAGTCACATTG
GAACTGAGACACGGTCCAAACTCC
>Prevotella.100..95
ACACATGCAAGTCGCAGGGTAACGTGAGGGAAGCTTGCTTCCCTTGACGACGACTGGCGC
ACGGGTGAGTAACGCGTATCCAACTTCCCATGACCACGGGATAACCCGTTGAAAGACGGA
CTAATACCGTATGACGTCGTTTGCTGACATCAAATAACGATTAAAGGTTTAGCGGTGATG
GATGGGGATGCGTCTGATTAGCTTGTTGGCGGGGTAACGGCCCACCAAGGCGACGATCAG
TAGGGGTTCTGAGAGGAAGGTCCCCCACATTGGAACTGAGACACGGTCCAAACTCC
>Bifidobacterium.100..97
ATCCTGGCTCAGGATGAACGCTGGCGGCGTGCTTAACACATGCAAGTCGAACGGGATCCA
TCAAGCTTGCTTGGTGGTGAGAGTGGCGAACGGGTGAGTAATGCGTGACCGACCTGCCCC
ATACACCGGAATAGCTCCTGGAAACGGGTGGTAATGCCGGATGCTCCGGTTGGATGCATG
TCCTTCCGGGAAAGATTCCATCGGTATGGGATGGGGTCGCGTCCTATCAGCTTGATGGCG
GGGTAACGGCCCACCATGGCTTCGACGGGTAGCCGGCCTGAGAGGGCGACCGGCCACATT
GGGACTGAGATACGGCCCAGACTCC
>Lactobacillus.100..98
AACACGTGGGCAACCTGCCCTGAAGCGGGGGGATAACATCTGGAAACAGGTGCTAATACC
GCATAACAACGAAAACCACATGGTTTCGTTTCAAAGATGGGTTTCGGCTATCACTTCAGG
ATGGGGCCGCGGTGCATTAGCTAGTTGGTAAGGTAACGGCTTACCAAGGCGATGATGCAT
AGCCGAGTTGAGAGACTGATCGGCCACAATGGAACTGAGACACGGTCCATACTCC
>Lactobacillus.100..99
AGTTTGATCCTGGCTCAGGACGAACGCTGGCGGCGTGCCTAATACATGCAAGTCGAGCGA
GCTTGCCTATTGAAATTCTTCGGAATGGACATAGATACAAGCTAGCGGCGGATGGGTGAG
TAACGCGTGGGTAACCTGCCCTTAAGTCTGGGATACCATTTGGAAACAGATGCTAATACC
GGATAAAAGCTACCTTCGCATGAAAGAAGTTTAAAAGGCGGCGTAAGCTGTCGCTAAAGG
ATGGACCTGCGATGCATTAGCTAGTTGGTAAGGTAACGGCTTACCAAGGCGATGATGCAT
AGCCGAGTTGAGAGACTGATCGGCCACATTGGGACTGAGACACGGCCCAAACTCC
>Coriobacteriaceae.100..100
CCCCAGTTTGATCCTGGCTCAGGATGAACGCTGGCGGCGTGCCTAACACATGCAAGTCGA
ACGATTAAAGCACCTTCGGGTGTGTATAGAGTGGCGAACGGGTGAGTAACACGTGACCAA
CCTGCCTCTTACATTGGGACAACCAAAAGAAATTCTGGCTAATACCAAATACTCCGCACA
TATCACATGATGTATGCGGGAAAGCTTTTGCGGTAAGAGATGGGGTCGCGGCCCCATTAG
GTAGACGGCGGGGTAGAAGCCCCACCCGTGCCCGATGATGGGTAGCCGGGTTGAGAGACC
GACCGGCCACATTGGGACTGAGATACGGCCCAGACTCC
>Prevotella.100..101
AACGCGTATCCAACCTGCCCCACACCAAGGGACAACCCGCAGAAATGTGGACTAATACCT
TATGTTTTCCATCGGGGGCATTTTCGGTGGAACAAAGATTTATCGGTATGGGATGGGGAT
GCGTCCGATTAGGTTGTTGGCGGGGTAACGGCCCACCAAGCCCTCGATCGGTAGGGGTTC
TGAGAGGAAGGTCCCCCACATAGGAACTGAGACACGGTCCTAACTCC
>Variovorax.100..102
ATACATCGGAACGTCGCCCAATCGTGGGGGGATAACGCAGCGAAAGCTGTGCTAATACCG
CATACGATCTACGGATGAAAGCAGGGGGATCGCAAGACCTTGCGCGAATGGAGCGGCCGA
TGGCAGATTAGGTAGTTGGTGAGGTAAAGGCTCACCAAGCCTTCGATCTGTAGCTGGTCT
GAGAGGACGACCAGCCACACTGGGGACTGAGACACGGCCCCAGACTCC
>Campylobacter.100..103
CGGAATTTAAGAGGGCTTGCTCTTTTAAATTTAGTGGCGCACGGGTGAGTAATATATAGC
TAATCTGCCCTACACTAGAGGACAACAGTTGGAAACGACTGCTAATACTCTATACTCCTT
CTTTACATAAGTTAAGTCGGAAAGTTTTCGGTGTAGGATGAGGCTATATCGTATCAGCTA
GTTGGTGAGGTAATGGCTCACCAAGGCTATGACGCGTAACTGGTCTGAGAGGATGATCAG
TCACACTGGAACTGAGACACGGTCCAGACTCC
>Lactobacillus.98..105
ACAGTTTGATCCCTGGCTCAGGACGAACGCTGGCGGCGTGCCTAATACATGCAAGTCGAG
CGAGTCTGCCTTGAAGATCGGAGTGCTTGCACTCTGTGAAACAAGATACAGGCTAGCGGC
GGACGGGTGAGTAACACGTGGGTAACCTGCCCAAGAGATCGGGATAACACCTGGAAACAG
ATGCTAATACCGGATAATAACAGATGATGCCTATCAACTGTTTAAAAAGATGGTTCTGCT
ATCACTCTTGGATGGACCTGCGGTGCATTAGCTAGTTGGTAGGGGTAATGGCCTACCAAG
GCGATGATGCATAGCCGAGTTGAGAGACTGATCGGGCCACATTGGGGACTGAGACACGGC
CCCCAAACTCC
>Bacteroidales.85..106
TCACAGTTTGATCCTGGCTCAGGATGAACGCTAGCTACAGGCTTAACACATGCAAGTCGC
GGGGGCATCATGGAGGTTGCTTGCAATTTCTGATGGCGACCGGCGCACGGGTGAGTAACG
CGTATCCAACCTTCCCATTACTACGGCATACCCGTTGAAAGGCGGCCTAATTCCGTATGC
AGTCCGAAGCAGTCATCTAATTTGGACGAAAGGTATATTCTATCGGTAATGGATGGGGGG
ATGCGTCCGATTAGCCAGCCGGCGGGGGTAACGGCCCACCGGGGGCATTGATCGGTAGGG
GGTTCTGAGAGGAAGGTCCCCCCCCACACTGGGAACTGAGACACGGTCCAGACTCC
>Streptococcus.100..107
ATCCTGGCTCAGAACGAACGCTGGCGGCGTGCCTAATACATGCAAGTAGAACGCTGAAGA
GAGGAGCTTGCTCTTCTTGGATGAGTTGCGAACGGGTGAGTAACGCGTAGGTAACCTGCC
TGGTAGCGGGGGATAACTATTGGAAACGATAGCTAATACCGCATAAAATGGATTATCGCA
TGATAATTCATTGAAAGGTGCAAATGCATCACTACCAGATGGACCTGCGTTGTATTAGCT
AGTTGGTGGGGTAACGGCTCACCAAGGCGACGATACATAGCCGACCTGAGAGGGTGATCG
GCCACACTGGGACTGAGACACGGCCCAGACTCC
>Lactobacillus.100..108
CAGGATGAACGCCGGCGGTGTGCCTAATACATGCAAGTCGAGCGCACTGGCCCAACTGAT
ATGACGTGCTTGCACTGAATTGACGTTGGATTCCCAGTGAGCGGCGGACGGGTGAGTAAC
ACGTGGGCAACCTGCCCTGAAGCGGGGGATAACATCTGGAAACAGGTGCTAATACCGCAT
AACAACGAAACCACATGGTTTCGTTTCAAAGATGGTTTCGGCTATCACTTCAGGATGGGC
CCGCGGTGCATTAGCTAGTTGGTAAGGTAACGGCTTACCAAGGCGATGATGCATAGCCGA
GTTGAGAGACTGATCGGCCACAATGGAACTGAGACACGGTCCATACTCC
>Lactobacillus.100..109
ACCTGCCCCCCATAGTCTGGGGATACCACTTGGAAACAGGTGCTAATACCGGATAAGAAA
GCAGATCGCATGATCAGCTTTTAAAAAGGCGGGGCGTAAGCTGTCGCTATGGGGGATGGC
CCCGCGGTGCATTAGCTAGTTGGTAAGGTAAAGGCTTACCAAGGCGATGATGCATAGCCG
AGTTGAGAGACTGATCGGGCCACATTGGGGACTGAGACACGGCCCCCAAACTCC
>Prevotella.100..111
AACGCGTATCCAACCTTCCCGTTACTGCGGGATAACCTGCCGAAAGGCAGACTAATACCG
CATGTTCTTCGATGACGGCATCAGATTCGAAGCAAAGACTCGTCGGTAACGGAGGGGGAT
GCGTCTGATTAGCTAGTTGGCGGGGCGACGGCCCACCAAGGCGACGATCAGTAGGGGTTC
TGAGAGGAAGGTCCCCACATTGGAACTGAGACACGGTCCAAACTCC
>Lactobacillus.99..112
CCCACAGTTTGATCCTGGCTCAGGACGAACGCTGGCGGCGTGCCTAATACATGCAAGTCG
AGCGAGCGGAACTAACAGATTTACTTCGGTAATGACGTTAGGAAAGCGAGCGGCGGATGG
GTGAGTAACACGTGGGGAACCTGCCCTTAAGTCTGGGATACCATTTGGAAACAGATGCTA
ATACCGGATAAAAGCTACTTTCGCATGAAAGAAGTTTAAAAGGCGGCGTAAGCTGTCGCT
AAAGGATGGACCTGCGATGCATTAGCTAGTTGGTAAGGTAACGGCTTACCAAGGCGATGA
TGCATAGCCGAGTTGAGAGACTGATCGGCCACATTGGGACTGAGACACGGCCCAAACTCC
>Staphylococcus.100..113
GAACAGACGAGGAGCTTGCTCCTTCGACGTTAGCGGCGACGGGTGAGTAACACGTAGGTA
ACCTACCTATAAGACTGGGATAACTTCGGGAAACCGGAGCTAATACCGGATAATATTTCG
AACCGCATGGTTCGATAGTGAAAGATGGCTTTGCTATCACTTATAGATGGACCTGCGCCG
TATTAGCTAGTTGGTAAGGTAACGGCTTACCAAGGCAACGATACGTAGCCGACCTGAGAG
GGTGATCGGCCACACTGGAACTGAGACACGGTCCAGACTCC
>Mycoplasma.100..114
ACCTTTTAGATTGGAATACCCATTGGAAACAATGGCTAATGCCGGATACGCATGGAACCG
CATGGTTCCGTTGTGAAAGGCGCTGTAAGGCGCCACTAAAAGATGAGGGTGCGGAACATT
AGTTAGTTGGTGAGGTAATGGCCCACCAAGACTATGATGTTTAGCCGGGTCGAGAGACTG
AACGGCCACATTGGGACTGAGATACGGCCCAAACTCC
>Streptococcus.100..115
AGTAACGCGTAGGTAACCTGCCTACTAGCGGGGGATAACTATTGGAAACGATAGCTAATA
CCGCATAACAGTGTTTAACACATGTTAGATGCTTGAAAGATGCAATTGCATCACTAGTAG
ATGGACCTGCGTTGTATTAGCTAGTTGGTGGGGTAACGGCCCACCAAGGCGACGATACAT
AGCCGACCTGAGAGGGTGATCGGCCACACTGGGACTGAGACACGGCCCAGACTCC
>Veillonella.100..116
AGTAACGCGTAATCAACCTGCCCTACAATGGGGACAACAGTTGGAAACGACTGCTAATAC
CGCATACGACCTACGGTTGGCATCAATCGTAGGTGAAAGGTGGCCTCTACATGTAAGCTA
TCGTTGTAGGAGGGGATTGCGTCTGATTAGCTAGTTGGAGGGGTAACGGCCCACCAAGGC
GATGATCAGTAGCCGGTCTGAGAGGATGAACGGCCACATTGGGACTGAGACACGGCCCAA
ACTCC
>Haemophilus.100..117
ATCCTGGCTCAGATTGAACGCTGGCGGCAGGCTTAACACATGCAAGTCGAACGGTAGCAG
GAGAAAGCTTGCTTTCTTGCTGACGAGTGGCGGACGGGTGAGTAATGCTTGGGAATCTGG
CTTATGGAGGGGGATAACTACGGGAAACTGTAGCTAATACCGCGTAGTATCGGAAGATGA
AAGTGCGGGACCGTAAGGCCGCATGCCATGAGATGAGCCCAAGTGGGATTAGGTAGTTGG
TGGGGTAAAGGCCTACCAAGCCTGCGATCTCTAGCTGGTCTGAGAGGATGGCCAGCCACA
CTGGAACTGAGACACGGTCCAGACTCC
>Anaerococcus.100..118
AGTAACACGTGAGTAACCTGCCTTACACAAGGGGATAGCCTTTGGAAACGAAGAATAATA
CCCTATAACGTCAAATTATCGCATGATAGAATGACCAAAGATTTATCGGTGTAAGATGGA
CTTGCGTCTGATTAGCTAGTTGGTGAGATAAAGGCCCACCAAGGCAACGATCAGTAGCCG
GCTTGAGAGAGTGTACGGCCACATTGGGACTGAGACACGGCCCAAACTCC
>Streptococcus.100..119
AACGGGTGAGTAACGCGTAGGTAACCTGCCTGGTAGCGGGGGATAACTATTGGAAACGAT
AGCTAATACCGCATAAGAACATTTACTGCATGGTAGATGTTTAAAAGGTGCAAAATGCAT
CACTACCAGATGGACCTGCGTTGTATTAGCTAGTAGGTGAGGTAACGGCTCACCTAGGCG
ACGATACATAGCCGACCTGAGAGGGTGATCGGCCACACTGGGACTGAGACACGGCCCAGA
CTCC
>Prevotella.100..122
ACGACGGGGAAGCTTGCCTTCCCCGGGCGTCGACCGGCGCACGGGTGAGTAACGCGTATC
CAACCTGCCTCTGACTGAGGGATAACCCGTCGAAAGTCGGCCTAATACCTCATGGCATCG
TCTGCGGGCATCCAACGACGATTAAAGATTTCATCGGTCAGGGATGGGGATGCGTCTGAT
TAGCTGGTTGGCGGGGTAACGGCCCACCAAGGCTACGATCAGTAGGGGTTCTGAGAGGAA
GGTCCCCCACATTGGAACTGAGACACGGTCCAAACTCC
>Gardnerella.100..124
ATCCTGGCTCAGGATGAACGCTGGCGGCGTGCTTAACACATGCAAGTCGAACGGGATCTG
ACCAGCTTGCTGGTTGGTGAGAGTGGCGAACGGGTGAGTAATGCGTGACCAACCTGCCCC
ATGCTCCAGAATAGCTCTTGGAAACGGGTGGTAATGCTGGATGCTCCAACTTGACGCATG
TCTTGTTGGGGGAAAGTGTTTAGTGGCATGGGGATGGGGGGTCGCGTCCTATCAGCTTGT
AGGCGGGGGTAATGGCCCACCTAGGCTTCGACGGGGTAGCCGGCCCTGAGAGGGGCGGAC
GGCCACATTGGGGACTGAGATACGGCCCCCCAGACTCC
>Ruminococcaceae.80..125
AACTTAGTGGCGGACGGGCGAGTAACACGTGAGCAACCTGCCTCTTACAGGGGAATAACA
ACGGGAAACCGTTGCTAATACCGCATAACATGTTGAAAGGGCATCCTTTAACATCAAAGG
AGCAATCCGGTAAGAGATGGGGCTCGCGTCCGATTAGCTAGTTGGTAGGGTAACGGCCTA
CCAAGGCGACGATCGGTAGCCGGACTGAGAGGTCGAACGGCCGCATTGGGACTGAGACAC
GGCCCAGACTCC
>Coriobacteriaceae.100..127
AGTTTGATCCTGGCTCAGGATGAACGCTGGCGGCGCGCCTAACACATGCAAGTCGAACGA
TTAAAGCACCTTCGGGTGTGTATAAAGTGGCGAACGGCTGAGTAACACGTGGGCAACCTG
CCCTTTGCACTGGGATAGCCTCGGGAAACCGAGGTTAATACCGGATACTCCATATATATC
GCATGATGTATATGGGAAAGCTCCGACGGCAAAGGATGGGCCCGCGGCCTGTTAGCTAGT
TGGTGGGGTAACGGCCTACCAAGGCAATGATGGGTAGCCGGGTTGAGAGACCGACCGGCC
AGATTGGGACTGAGACACGGCCCAGACTCC
>Peptoniphilus.87..128
AAATGGATTAGCGCGGACGGGTGAGTAACACGTGAGTAACCTGCCTTTGACATTGGGATA
GCCTCGGGAAACTGGGATTAATACCAAATGACACTAACTGATCACATGATCAATTAGTCA
AAGAAATTCGGTCAAAGATGGACTCGCGGCTGATTAGCTAGTTGGTGAGGTAACGGCCCA
CCAAGGCGACGATCAGTAGCCGGCCTGAGAGGGTGATCGGCCACATTGGAACTGAGACAC
GGTCCAAACTCC
>Lactobacillus.100..129
AAACTAGATACAAGCGAGCGGCGGACGGGTGAGTAACACGTGGGTAAACCTGCCCAAGAG
ACTGGGATAACACCTGGAAACAGATGCTAATACCGGATAACAACACTAGACGCATGTCTA
GAGTTTAAAAGATGGTTCTGCTATCACTCTTGGATGGACCTGCGGTGCATTAGCTAGTTG
GTAAGGTAACGGCTTACCAAGGCAATGATGCATAGCCGAGTTGAGAGACTGATCGGCCAC
AGTTGGGACTGAGACACCGGACCCAAACTCC
>Peptostreptococcus.100..130
ATCCTGGCTCAGGATGAACGCTGGCGGCGTGCCTAACACATGCAAGTCGAGCGAGGGTTT
GCTCAGTATTGAGTATTCTAAGACTAGAATGTTCAATTCTGAGCAAAACCAAGCGGCGGA
CGGGTGAGTAACGCGTGGGTAACCTGCCCTATACACATGGATAACATACTGAAAAGTTTA
CTAATACATGATAATATATATTTGCGGCATCGCAGATATATCAAAGTGTTAGCGGTATAG
GATGGACCCGCGTCTGATTAGCTAGTTGGTGAGATAACTGCCCACCAAGGCGACGATCAG
TAGCCGACCTGAGAGGGGGTGATCGGGCCACATTGGAACTGAGACACGGTCCAAACTCC
>Phyllobacterium.100..131
AGCGCCCGCAAGGGGAGCGGCAGACGGGTGAGTAACGCGTGGGAATCTACCCATCTCTAC
GGAATAACGCATGGAAACGTGTGCTAATACCGTATACGTCCTTCGGGGAGAAAGATTTAT
CGGAGATGGATGAGCCCGCGTTGGATTAGCTAGTTGGTGGGGTAAAGGCCTACCAAGGCG
ACGATCCATAGCTGGTCTGAGAGGATGATCAGCCACACTGGGGACTGAGACACGGCCCCA
GACTCC
>Lactobacillus.100..132
ATCCTGGCTCAGGACGACGCTGGCGGCGTGCCTAATACATGCAAGTCGAGCGAGCTGAAT
TCAAAGATCCCTTCGGGGTGACTTGTTGGATGCTAGCGGCGGATGGGTGAGTAACACGTG
GGCAATCTGCCCTAAAGACTGGGATACCACTTGGAAACAGGTGCTAATACCGGATAACAA
CATGAATCGCATGATTCAAGTTTGAAAGGCGGCGCAAGCTGTCACTTTAGGATGAGCCCG
CGGCGCATTAGCTAGTTGGTGGGGGTAAAGGCCTACCAAGGCAATGATGCGTAGCCGAGT
TGAGAGACTGATCGGCCACATTGGGACTGAGACACGGCCCAAACTCC
>Atopobium.100..133
ACACGTGGGCAACCTGCCTTTTACTTTGGGATAGCCTCGGGAAACCGAGGATAATACCGA
ATACTTTGTATGTATCGCATGGTATATACAAGAAAGCTTTTGCGGTAAAAGATGGGCCCG
CGGCCTGTTAGCTTGTTGGTGAGGTAACGGCTCACCAAGGCAATGATGGGTAGCCGGGTT
GAGAGACCGACCGGCCAGATTGGGACTGAGACACGGCCCAGACTCC
>Bradyrhizobiaceae.100..134
CTCCAGTTTGATCCTGGCTCAGAGCGAACGCTGGCGGCAGGCTTAACACATGCAAGTCGA
GCGGGCATAGCAATATGTCAGCGGCAGACGGGTGAGTAACGCGTGGGAACATACCTTTGG
TTCGGAACAACTGAGGGAAACTTCAGCTAATACCGGATAAGCCTTACGGGGGGAAAGATT
TATCGCCGAAAGATCGGCCGCGTCTGATTAGCTAGTTGGTGAGGTAATGGCTCACCAAGG
CGACGATCAGTAGCTGGTCTGAGAGGATGATCAGCCACATTGGGGACTGAGACACGGCCC
CCAAACTCC
>Prevotellaceae.93..135
ATCCTGGCTTAGGATGAACGCTAGCTATAGGCTTAACACATGCAAGTCGAGGGGAAACGG
CATTATGTGCTTGCACATTTTGGACGTCGACCGGCGCACGGGTGAGTATCGCGTATCCAA
CCTTCCCTCCACTCGGGGGATACCCGTTGAAAGACGGCCTAATACCCGATGTTGTCCACA
TATGGCATCTGACGTGGACCAAAGATTCATCGGTGGAGGATGGGGGGATGCGTCTGATTA
GCTTGTTGGTGCGGGGTAACGGCCCACCAAGGCGACGATCAGTAGGGGGTTCTGAGAGGA
AGGTCCCCCCCACATTGGAACTGAGACACGGTCCAAACTCC
>Leptotrichia.100..136
CTCACAGTTTGATCCTGGCTCAGGATGAACGCTGACAGAACGCTTAACACATGCAAGTCT
TTGGCGAATCTGCGCTCGCGCAGGCTAGCCAAGGCGGACGGGTGAGTAGCGCGTAAAGAA
CTTGCCCTGCAGACAGGGATAACAGACGGAAACGACTGACAACACCTGATACGGTTGCCG
GCACGCATGTGCCAGGCAATGAAAAGCGATGCTGCAGGAGAGCTTTGCGTCCTATTAGCT
TGTTGGTGAGGTAACGGCTCACCAAGGCGACGATAGGTAGCCGGCCTGAGAGGGGTGAAC
GGGCCACAAGGGGGACTGAGATACGGCCCCTTACTCC
>Mobiluncus.100..137
ACGAACGCTGGCGGCGTGCTTAACACATGCAAGTCGAACGATGAAGCCGCAGCTTGCTGT
GGTGGATTAGTGGCGAACGGGCGAGTAACACGTGAGTAACCTGTCCTTTTCTTTGGGATA
ACGGCTGGAAACGGCTGCTAATACTGGATATTCAGGCTGCATCGCATGGTGTGGTTTGGA
AAGGTTTTTCTGGAATGGGGTGGGCTCGCGGCCTATCAGCTTGTTGGTGGGGTGATGGCT
TACCAAGGCTTTGACGGGTAGCCCGGCCCTGAGAGGGTGGTCGGTCGCACTGGGACTGAG
ATACGGCCCAGACTCC
>Granulicatella.100..138
TCCCACAGTTTGATCCTGGCTCAGGACGAACGCTGGCGGCGTGCCTAATACATGCAAGTC
GAACGAGAGCGACCGGTGCTTGCACTGGTCAATCTAGTGGCGAACGGGTGAGTAACACGT
GGGTAACCTGCCCATCAGAGGGGGATAACATTCGGAAACGGATGCTAAAACCGCATAGGT
TCTTGAGTCGCATGACTGAAGAAGGAAAAGAGGCTTCGGCTTCTGCTGATGGATGGACCC
CGCGGTGCATTAGCTAGTTGGTGAGGTAACGGCTCACCAAGGCCCGTGATGCATAGCCGA
CCCTGAGAGGGTGATCGGCCACATTGGGACTGAGACACGGCCCAAACTCC
>Howardella.100..142
ATCCTGGCTCAGGATGAACGCTGGCGGCGTGCCTAACACATGCAAGTCGAACGGAGATTG
TTCGCTGCGGAGTCTTCGGACAAAGCTTGAACAATCTTAGTGGCGGACGGGTGAGTAACG
CGTGGGCAACCTGCCTTGCACAGGGGGATAGCAGTTGGAAACGACTGGTAATACCGCATA
TCTTGGAGAAAACGCATGTTTACTTCAAGAAAACATTAGTGGTGCAAGATGGGCCCGCGT
CCGATTAGATAGTTGGTGGGGTAACGGCCTACCAAGTCGACGATCGGTAGCCGACCTAAG
AGGGCGGACGGCCACATTGGGACTGAGACACGGCCCAGACTCC
>Sphingomonas.100..143
ATCCTGGCTCAGAATGAACGCTGGCGGCATGCCTAACACATGCAAGTCGAACGAAGGCTT
CGGCCTTAGTGGCGCACGGGTGCGTAACGCGTGGGAATCTGCCCTCAGGTTCGGAATAAC
AGCGAGAAATTGCTGCTAATACCGGATGATATCGCGAGATCAAAGATTTATCGCCTGAGG
ATGAGCCGCGTAGGATTAGCTAGTTGGTGTGGTAAAGGCGCACCAAGGCGACGATCCTTA
GCTGGTCTGAGAGGATGATCAGCCACACTGGGGACTGAGACACGGCCCCAGACTCC
>Clostridium.100..144
CCTGCCTCATAGTGGGGGATAGCCTTCCGAAAGGGAGATTAATACCGCATAACATCATTA
GATGGCATCATTTAGTGATCAAAGGATTTATTCGCTATGAGATGGACCCGCGTCGCATTA
GCTAGTTGGTAGGGTAATGGCTTACCAAGGCGACGATGCGTAGCCGACCTGAGAGGGTGA
TCGGCCACATTGGGACTGAGACACGGCCCAGACTCC
>Atopobium.100..145
AAAGCACCTTCGGGTGTGTATAAAAGTGGCGAACGGCTGAGTAACACGTGGGCAACCTGC
CCCTCTCATTGGGATAGCCACGGGAAACCGTGGATAATACCGAATACTTCGGGACTTCCG
CATGGAAGACTCGAGAAAGCTCCGGCGGAGAGGGATGGGCCCGCGGCCTGTTAGCTTGTT
GGTGGGGTAACGGCCTACCAAGGCAATGATGGGTAGCTGGGTTGAGAGACCGACCAGCCA
GATTGGGACTGAGACACGGCCCAGACTCC
>Bacteroidetes.100..146
ACCTAACACACGCAAGTCGAGGGGCAGCGAGGTGGTAGCAATACCACTGTCGGCGACCGG
CAAAGGGGTGCGTAACGCGTGAGCAACTTACCTGTCACAGGGGGATAATCGCCGGAAACG
GTGTCTAATACCCCGTAATATAGGAGATGGCATCATCAACTATTGAAAGTCGAGAGACGG
TGATAGATAGGCTCGCGAGACATTAGCTAGTTGGAGAGGCAACGGCTCACCAAGGCTACG
ATGTCTAGGGGTTCTGAGAGGAAGATCCCCCACACTGGGACTGAGACACGGCCCAGACTC
C
>Lactobacillales.100..149
AGTTTGATCCTGGCTCAGGACGAACGCTGGCGGCGTGCCTAATACATGCAAGTCGAGCGA
GCGGAACTAACAGATTTACTTCGGTAATGACGTTAGGAAAGCGAGCGGCGGATGGGTGAG
TAACACGTGGGGAACCTGCCCCATAGTCTGGGATACCACTTGGAAACAGGTGCTAATACC
GGATAAGAAAGCAGATCGCATGATCAGTACTTTTAAAAGGCGGCGTAAGCTGTCGCTAGT
GGGATCGGCCCCGCGGTGCATTAGCTAGTTGGTAAGGTAAAGGCTTACCAAGGCGATGAT
GCATAGCCGAGTTGAGAGACTGAGTCGGCCACTAGTTGGGACTGAGACACGGACCCAAAC
TCC
>Prevotella.100..151
AGTAACACGTATCCAACCTACTCCTTACAACGGAATAACCCGGCGAAAGTCGGACTAATA
CCGTATGATATCCTATGCAGGCATCTAACTAGGATTAAAGGTTTAGCGGTAAGGGATGGG
GATGCGTCTGATTAGGCAGTTGGCGGGGTAACGGCCCACCAAACCGACGATCAGTAGGGG
TTCTGAGAGGAAGGTCCCCCACATTGGAACTGAGACACGGTCCAAACTCC
>Peptoniphilus.89..152
CTCACAGTTTGATCCTGGCTCAGGACGAACGCTGGCGGCGCGCTTAACACATGCAAGTCG
AGCGATGAAAATCTTAACAGAACCCTTCGGGGCGAAGATAAGACGGATTAGCGGCGGACG
GGTGAGTAACACGTGAGTAACCTGCCTTTTACACAGGGATAGCCTCGGGAAACCGGGATT
AAAACCTGATGAAACTATCAAATCACATGATTAAGAAAGTTAAAACTCCGGTGGTAAAAG
ATGGACTCGCGTCCCCATTAGCTAGTTGGTGAAGGTAACGGCCCACCAAGGCAACGATGG
GTAGCCGGCCTGAGAGGGTGAACGGCCACATTGGAACTGAGAAACGGTCCAAACTCC
>Prevotellaceae.100..153
AAAGTCGAGGGGAAACGGCGATCAAGCGCTTGCGCCTGATGACGTCGACCAGCGCACGGG
TGAGTAACGCGTATCCAACCTGCCCCACACTAAGGGACAACCCGCAGAAATGTGGGCTAA
TACCTTATATTTTCCACCAAGGGCATCGTCGATGGAACAAAGATTTATCGGTATGGGGAT
GGGGGATGCGTCCGATTAGGTTGTTGGCGGGGTAACGGCCCACCAAGCCATCGATCGGTA
GGGGTTCTGAGAGGAAGGTCCCCACATAGGAACTGAGACACGGTCCTAACTC
>Lactobacillus.100..154
AACCAGCAGATTTACTTCGGTAATGACGGCTGGGGACGCGAGCGGCGGATGGGTGAGTAA
CACTGGGGAACCTGCCCCATAGTCTAGGATACCACTTGGAAACAGGTGCTAATACCGGAT
AATAAAGCAGATCGCATGATCAGCTTATAAAAGGCGGCGTAAGCTGTCGCTATGGGATGG
CCCCGCGGTGCATTAGCTAGTTGGTAAGGTAACGGCTTACCAAGGCAATGATGCATAGCC
GAGTTGAGAGACTGAACGGCCACATTGGGACTGAGACACGGCCCAAACTCC
>Filifactor.96..155
ATCCTGGCTCAGGATGAACGCTGGCGGCGTGCTTAACACATGCAAGTCGAACGAACGACT
ATTAACAGAACCTTTCGGGGCGAAGAATATAGAAGTTAGTGGCGGACGGGTGCGTAACGC
GTGGGTAATCTGCCTTTGTCAAAGGAATAACTATTCGAAAGAATAGCTAAAACCGTATAA
CATATTAATAGGGCATCCTAATAATATCAAAACGATAGTGGACAAAGATGAGCCCGCGTC
TGATTAGCTAGTTGGTGAGATAAAAGCCCACCAAGGCAACGATCAGTAGCCGACCTGAGA
GGGTGAACGGCCACATTGGAACTGAGACACGGTCCAAACTCC
>Mobiluncus.100..156
ACGAACGCTGGCGGCGTGCTTAACACATGCAGTCGAACGATGAAGCCGCAGCTTGCTGTG
TGGATTAGTGCGAACGGGCGAGTAACACGTGAGTAACCTGTCCTTTTCTTTGGGATAACG
GCTGGAAACGGCTGCTAATACTGGATATTCAGGCGTCACCGCATGGTGGTGTTTGGAAAG
GTTTTTTCTGGGATTGGGTGGGCTCGCGGCCTATCAGCTTGTTGGTGGGGTGATGGCTTA
CCAAGGCTTTGACGGGTAGCCGGCCTGAGAGGGTGGTCGGTCGCACTGGGACTGAGATAC
GGCCCAGACTCC
>Bacteria.100..159
ATCCTGGCTCAGGATGAACGCTTGCGGCAGGCTTAATACATGCAAGTCGAACGGTAACAG
GGTCTTCGGACTGCTGACGAGTGGCGGATGGGTGAGTAACGCGTATGCAACCTTCCTCAC
ACCGAGAAAAAGTCGACTGAAAAGTTGAATAAAGTCTCGTGGTGTGCATTTCTCGCATGA
GAGATGTATGATAGAAGCAATTTGGTGTGAGATGGGCATGCGTATCATTAGCTAGTTGGT
AGGGTAACGGCCTACCAAGGCGACGATGATTAGGGGGCCTGAGAGGGTGGTCCCCCACAC
TGGGACTGAGACACGGCCCAGACTCC
>Sneathia.100..160
CTCCCAGTTTGATCCTGGCTCAGGATAAACGCTGACAGAATGCTTAACACATGCAAGTCG
ATGATGGGAGCTAGCTTGCTAGAAGAAGTCATGGCGGACGGGTGAGTAACGTGTAAAGAA
CTTACCATATAGACTGGGATAACAGAGGGAAACTTCTGATAATACTGGATAAGTTAGAAG
TAGCATTACTAAGTAATGAAAGGTAGCAATACGCTATATGAGAGCTTTGCATCCTATTAG
CTAGTTGGTGGGGGTAAAAGCCTACCAAGGCGATGATAGGTAGCCGGCCTGAGAGGGGTG
GACGGGCCACAAGGGGGACTGAGATACGGCCCCTTACTCC
>Lactobacillus.92..161
AGTTTGATCCTGGCTCAGGACGAACGCTGGCGGCGTGCCTAATACATGCAAGTCGAGCGA
GCGGAACTAACAGATTTACCTCGGTAATGACGTTAGGAAAGCGAGCGGCGGATGGGTGAG
TAACACGTGGGGAACCTGCCCCATAGTCTGGGATACCACTTGGAAACAGGTGCTAATACC
GGATAAGAAAGCAGATCGCATGATCAGTACTTTAAAAGGCGGCGTAAGCTGTCGCTAGTG
GGATCGGCCCCGCGGTGCATTAGCTAGTTGGTAAGGTAAAGGCTTACCAAGGCGATGATG
CATAGCCGAGTTGAGAGACTGATCGGCCACAGTTGGGACTGAGACACGGACCCAAACTCC
G
>Sarcina.100..162
CCAGTTTGATCCTGGCTCAGGATGAACGCTGGCGGCGTGCTTAACACATGCAAGTCGAGC
GAGAAAAGTTCTTCGGAGCTTTTCTAGCGGCGGACGGGTGAGTAACACGTGGGCAACCTG
CCTCATAGAGGGGAATAGCCTTCCGAAAGGAAGATTAATACCGCATAACATTGTTGAAAG
GCATCTTTTAACAATCAAAGGAGCAATCCGCTATGAGATGGGCCGCGGCGCATTAGCTAG
TTGGTGAGGTAACGGCTCACCAAGGCGACGATGCGTAGCCGACCTGAGAGGGTGATCGGC
CACATTGGAACTGAGACACGGTCCAGACTCC
>Prevotellaceae.96..165
CGGCATTATGTGCTTGCACATTTTGGACGTCGACCGGCGCACCGGGTGAGTATCGCGTAT
CCAACCTTCCCTCCACTCGGGGATACCCGTTGAAAGACGGCCTAATACCCGATGTTGTCC
ACATATGGCATCTGACGTGGACCAAAGATTCATCGGTGGAGGATGGGGGGATGCGTCTGA
TTAGCTTGTTGGTGCGGGTAACGGCCCACCAAGGCGACGATCAGTAGGGGGTTCTGAGAG
GAAGGTCCCCCCCACATTGGAACTGAGACACGGTCCAAACTCC
>Sphingomonadaceae.100..166
CCCACAGTTTGATCCTGGCTCAGAATGAACGCTGGCGGCATGCCTAACACATGCAAGTCG
AACGAGACCTTCGGGTCTAGTGGCGCACGGGTGCGTAACGCGTGGGAATCTGCCCTTGGG
TTCGGAATAACAGCTAGAAATGGCTGCTAATACCGGATGATGACGTAAGTCCAAAGATTT
ATCGCCAAGGATGAGCCGCGTAGGATTAGCTAGTTGGTGAGGTAAAGGCTCACCAAGGCG
ACGATCCTTAGCTGGTCTGAGAGGATGATCAGCCACACTGGGGACTGAGACACGGCCCCC
AGACTCC
>Propionibacterium.100..168
CCCTGCTTTTGTGGGGTGCTCGAGTGGCGAACGGGTGAGTAACACGTGAGTAACCTGCCC
TTGACTTTGGGATAACTTCAGGAAACTGGGGCTAATACCGGATAGGAGCTCCTGCTGCAT
GGTGGGGGTTGGAAAGTTTCGGCGGTTGGGGATGGACTCGCGGCTTATCAGCTTGTTGGT
GGGGTAGTGGCTTACCAAGGCTTTGACGGGTAGCCGGCCTGAGAGGGTGACCGGCCACAT
TGGGACTGAGATACGGCCCAGACTCC
>Lactobacillus.100..170
GACGAACGCTGGCGGCGTGCCTAATACATGCAAGTCGAGCGAGCTTGCCTAGATGAATTT
GGTGCTTGCACCAGATGAAACTAGATACAAGCGAGCGGCGGACGGGTGAGTAACACGTGG
GTAACCTGCCCAAGAGACTGGGATAACACCTGGAAACAGATGCTAATACCGGATAACAAC
AGATGATGCCTATCAACTGTTTAAAAGATGGTTCTGCTATCACTCTTGGATGGACCTGCG
GTGCATTAGCTAGTTGGTAAGGCAACGGCTTACCAAGGCAATGATGCATAGCCGAGTTGA
GAGACTGATCGGCCACATTGGGACTGAGACACGGCCCAAACTCC
>Lactobacillales.100..175
AGGACGAACGCTGGCGGCGTGCCTAATACATGCAAGTCGAGCGAGCTTGCCTATTGAAAT
TCTTCGGAATGGACATAGATACAAGCTAGCGGCGGATGGGTGAGTAACGCGTGGGTAACC
TGCCCTTAAGTCTGGGATACCATTTGGAAACAGATGCTAATACCGGATAAAAGCTACTTT
CGCATGAAAGAGTTTAAAAGGCGGCGTAAGCTGTCGCTAAAGGATGGACCTGCGATGCAT
TAGCTAGTTGGTAAGGTAACGGCTTACCAAGGCGATGATGCATAGCCGAGTTGAGAGACT
GATCGGCCACATTGGGGACTGAGACACGGCCCCCCAAACTCC
>Aerococcus.100..177
CTCACAGTTTGATCCTGGCTCAGGACGAACGCTGGCGGCGTGCCTAATACATGCAAGTCG
AGCGAACAGAGAAAGTGCTTGCACTTTCAAAGTTAGCGGCGGACGGGTGAGTAACACGTA
AGGAACCTACCGATAAGCGGGGGGACAACATCCGGAAACGGGTGCTAATACCGCATAGGA
AGTTTGTTCGCATGAACAAACTTAGAAAGATGGCTCTGCTATCACTTATCGATGGCCTTG
CGGTGCATTAACTAGTTGGCGAGGTAACGGCTCACCAAGGTGATGATGCATAGCCGACCT
GAGAGGGGTAATCGGGCCACATTGGGGACTGAGACACGGCCCCAAACTCC
>Bacteroidetes.100..178
AGTTTGATCCTAGCTCAGGATGAACGCTAGCGATAGGCTTAACACATGCAAGTCGAGGGG
TAACGTGTTGGAAGCTTGCTTCCGATGACGACGACCGGCGGATGGGTGCGTAACGCGTAT
GCAACTTGCCTCACAGAGGAGAATAACCCGGAGAAATCCGGACTAATGCTCCATACACTC
TTTAGCACGCCTGTGCGTAAGAGGAAAGATTTATCGCTGTGAGATAGGCATGCGTCCTAT
TAGGTAGTTGGTGAGGTAACGGCTCACCAAGCCGACGATAGGTAGGGGTGCTGAGAGGCA
GATCCCCCACATTGGGACTGAGACACGGCCCAAACTCC
>Fusobacterium.100..179
CTCCCAGTTTGATCCTGGCTCAGGATGAAACGCTGACAGAATGCTTAAACACATGCAAGT
CTACTTGAATTTGGGCTTTTAACTTAGGTTTGGGTGGCGGACGGGTGAGTAACGCGTAAA
GAACTTGCCTCACAGCTAGGGACAACATTTAGAAATGAATGCTAATACCTAATATTATGA
TAATAGGGCATCCTATAATTATGAAAGCTATATGCGCTGTGAGAGAGCTTTGCGTCCCAT
TAGCTAGTTGGAGAGGTAACGGCTCACCAAGGCGATGATGGGTAGCCGGCCTGAGAGGGT
GATCGGCCACAAGGGGACTGAGACACGGCCCTTACTCC
>Streptococcus.100..180
AACGGGTGAGTAACGCGTAGGTAACCTACCTATTAGAGGGGGGATAACTATTGGAAACGA
TAGCTAATACCGCATAACAGTATGTAACACATGTTAGATGCTTGAAAGATGCAATTGCAT
CGCTAGTAGATGGACCTGCGTTGTATTAGCTAGTAGGTAGGGGGTAAAGGCCTACCTAGG
CAACGATACATAGCCGACCTGAGAGGGGTGATCGGCCACACTGGGGACTGAGACACGGCC
CCCAGACTCC
>Streptococcus.100..183
CCCCAGTTTGATCCTGGCTCAGGACGAACGCTGGCGGCGTGCCTAATACATGCAAGTCGA
ACGCTGAAGCTTGGTGCTTGCACCGAGCGGAGGAGTTGCGAACGGGTGAGTAACGCGTAG
GTAACCTGCCTCTTAGCGGGGGATAACTATTGGAAACGATAGCTAATACCGCATAAAAGT
CGACATTGCATGATGTTGACTTGAAAGGTGCAAATGCATCACTAAGAGATGGACCTGCGT
TGTATTAGCTAGTTGGTGAGGTAACGGCTCACCAAGGCGACGATACATAGCCGACCTGAG
AGGGTGATCGGCCACACTGGGACTGAGACACGGCCCAGACTCC
>Veillonella.100..185
CCCACAGTTTGATCCTGGCTCAGGACGAACGCTGGCGGCGTGCTTAACACATGCAAGTCG
AACGGACAGACAGAGAGCTTGCTCTCTTGAAGTTAGTGGCGAACGGGTGAGTAACGCGTA
ATCAACCTGCCCTTCAGAGGGGGATAACAACGGGAAACCGTTGCTAATACCGCGTACGAT
TCACAGGCGGCATCGCTTGTGAATGAAAGGTGGCCTCTATATATAAGCTATCGCTGAAGG
AGGGGATTGCGTCTGATTAGCTAGTTGGAGGGGTAACGGCCCACCAAGGCAATGATCAGT
AGCCGGTCTGAGAGGATGAACGGCCACATTGGGACTGAGACACGGCCCAAACTCC
>Stenotrophomonas.99..188
CTCCCAGTTTGATCCTGGCTCAGAGTGAACGCTGGCGGTAGGCCTAACACATGCAAGTCG
AACGGCAGCACAGAGGAGCTTGCTCCTTGGGTGGCGAGTGGCGGACGGGTGAGGAATACA
TCGGAATCTACTCTGTCGTGGGGGGATAACGTAGGGAAACTTACGCTAATACCGCATACG
ACCTACGGGGGTGAAAGCAGGGGGGATCTTCGGGGACCTTGCGCGATTGAATGAGCCGAT
GTCGGATTAGCTAGTTGGCGGGGGTAAAGGCCACCAAGGCGACGATCCGTAGCTGGTCTG
AGAGGATGATCAGCCACACTGGGAACTGAGACACGGTCCAGACTCC
>Mesorhizobium.93..189
CCCCAGTTTGATCCTGGCTCAGAACGAACGCTGGCGGCAGGCTTAACACATGCAAGTCGA
GCGCCCGCAAGGGGGAGCGGCAGACGGGTGAGTAACGCGTGGGAATCTACCCATCACTAC
GGAACAACTCCGGGAAACTGGAGCTAATACCGTATACGTCCTTCGGGGAGAAAGATTTAT
CGGTGATGGATGAGCCGCGTTGGATTAGCTAGTTGGTGGGGGTAATGGCCTACCAAGGCG
ACGATCCATAGCTGGTCTGAGAGGATGATCAGCCACACTGGGGACTGAGACACGGCCCCC
AGACTCC
>Flavobacteriaceae.100..190
ATCCTGGCTCAGGATGAACGCTAGCGGGAGGCCTAACACATGCAAGCCGAGCGGTATTTG
GTAGCTTGCTACTAGAGAGAGCGGCGTACGGGTGCGGAACATGTGTGTAACCTACCCTTA
TCAAGGGGGATAGCCCGGAGAAATTCGGATTAATACCCTATAATATATTGGATGGCATCA
TTTAATATTGAAAGTTACGACGGATAAGGATGGGCACGCACAAGATTAGTTAGTTGGTGA
GGTAACGGCTCACCAAGGCGATGATCTTTAGGGGGCCTGAGAGGGTGATCCCCCACACTG
GGACTGAGACACGGCCCAGACTCC
>Methylobacterium.75..193
AGTAACGCGTGGGAACGTGCCCTCTGGTTCGGAATAACTCAGGGAAACTTGAGCTAATAC
CGGATACGCCTTTTGGGGGAAAGGCTTGCTGCCGGAGGATCGGCCGCGTCTGATTAGCTA
GTTGGTGAGGTAACGGCTCACCAAGGCGACGATCAGTAGCTGGTCTGAGAGGATGATCAG
CCACACTGGGAACTGAGACACGGTCCAGACTCC
>Bacteroidetes.100..195
CTCACAGTTTGTTCCCTGGCTCAGGATGAACGCTAGCGATAGGCTTAACACATGCAAGTC
GAGGGGTAACGTGTTGGAAGCTTGCTTCCGATGACGACGACCGGCGGATGGGTGCGTAAC
GCGTATGCAACTTGCCTCACAGTGGAGAATAACCCGGAGAAATCCGGACTAATGTTCCAT
ACACTCTTAAGTACGCCTGTACATGAGAGGAAAGATTTATCGCTGTGAGATAGGCATGCG
TCCTATTAGGTAGTTGGTGAGGTAACGGCTCACCAAGCCGACGATAGGTAGGGGTGCTGA
GAGGCAGATCCCCCACATTGGGACTGAGATACGGCCCTTACTTCCT
>Prevotella.100..196
CCCACAGTTTGATCCTGGCTCAGGATGAACGCTAGCTACAGGCTTAACACATGCAAGTCG
AGGGGAAACGGCATTAAGTGCTTGCACTTTTTGGACGTCGACCGGCGCACGGGTGAGTAA
CGCGTATCCAACCTTCCCATGACTAAGGGATAACCTGCCGAAAGGCAGACTAATACCTTA
TGGTCTTCACTGACGGCATCAGATGTGAAGTAAAGATTTATCGGTTATGGATGGGGATGC
GTCTGATTAGCTTGTTGGCGGGGTAACGGCCCACCAAGGCAACGATCAGTAGGGGTTCTG
AGAGGAAGGTCCCCCACATTGGAACTGAGACACGGTCCAAACTCC
>Veillonella.100..197
CCCACAGTTTGATCCTGGCTCAGGACGAACGCTGGCGGCGTGCTTAACACATGCAAGTCG
AACGGAAATTATAGGAAGCTTGCTTCTTGTAATTTTTAGTGGCGAACGGGTGAGTAACGC
GTAACCAACCTGCCCTTCAGAGGGGGGATAACAACGGGAAACCGTTGCTAATACCGCGTA
CGAATGAACTTCGGCATCGGAGCTCATTGAAAGGTGGCCTCTATTTATAAGCTATCGCTG
AAGGAGGGGGTTGCGTCTGATTAGCTAGTTGGAGGGGTAACGGCCCACCAAGGCAATGAT
CAGTAGCCGGTCTGAGAGGATGAACGGCCACATTGGGACTGAGACACGGCCCAAACTCC
>Prevotellaceae.100..198
GCATTATGTGCTTGCACATTTTGGACGTCGACCGGCGCACGGGTGAGTATCGCGTATCCA
ACCTTCCCTCCACTCGGGGATACCCCGTTGAAAGACGGCCTAATACCCGATGTTGTCCAC
AGATGGCATCTGACGTGGACCAAAGATTCATCGGTGGAGGATGGGGGATGCGTCTGATTA
GCTTGTTGGTGCGGGTAACGGCCCACCAAGGCGACGATCAGTAGGGGTTCTGAGAGGAAG
GTCCCCCACATTGGAACTGAGACACGGTCCAAACTCC
>Prevotellaceae.100..199
CAGTTTGATCCTGGCTCAGGATGAACGCTAGCTACAGGCTTAACACATGCAAGTCGAGGG
GAAACGGCATCAAGCGCTTGCGCCTGATGGACGTCGACCGGCGCACGGGTGAGTAACGCG
TATCCAACCTGCCCCACACTAAGGGACAACCCGCAGAAAATGTGGGCTAATACCTTATAT
TTTCCACCAAGGGCATCGTCGATGGAACAAAGATTTATCGGTATGGGATGGGGATGCGTC
CGATTAGGTTGTTGGCGGGGTAACGGCCCACCAAGCCATCGATCGGTAGGGGTTCTGAGA
GGAAGGTCCCCCACATAGGAACTGAGACACGGTCCTAACTCC
>Veillonella.100..203
ACGCGTAATCAACCTGCCCTTCAGAGGGGGGACAACAGTTGGAAACGACTGCTAATACCG
CATACGATCTAATCTCGGCATCGAGGATAGATGAAAGGTGGCCTCTACATGTAAGCTATC
ACTGAAGGAGGGGATTGCGTCTGATTAGCTAGTTGGAGGGGTAACGGCCCACCAAGGCGA
TGATCAGTAGCCGGTCTGAGAGGATGAACGGCCACATTGGGACTGAGACACGGCCCAGAC
TCC
>Fusobacterium.100..207
TCTCACAGTTTGATCCTGGCTCAGGATGAACGCTGACAGAATGCTTAACACATGCAAGTC
AACTTGAATTTGGGTTTTAACTTAGATTTGGGTGGCGGACGGGTGAGTAACGCGTAAAGA
ACTTGCCTCACAGCTAGGGACAACATTTAGAAATGAATGCTAATACCTGATATTATGATT
TTAAGGCATCTTAGAATTATGAAAGCTATAAGCACTGTGAGAGAGCTTTGCGTCCATTAG
CTAGTTGGAGAGGTAACAGCTCACCAAGGCGATGATGGGGTAGCCGGCCTGAGAGGGGTG
AACGGCCACAAGGGGGACTGAGACACGGCCCCTTACTCC
>Prevotella.88..208
CCCCAGTTTGATCCTGGCTCAGGATGAACGCTAGCTATAGGCTTAACACATGCAAGTCGA
GGGGGCAGCGAATAGATAGCTTGCTATTTATGTCGGCGACCGGCGCACGGGTGAGTAACG
CGTATCCAACCTGCCCATAACTAAGGGATAACCAGCGAAAGTTGGACTAATACCTTATGT
ATTCGTTTGATCTCATGAGATTACGAATAAAGATTTATCGGTTATGGATGGGGGGATGCG
TCTGATTAGCTTGTTGGCGGGGGTAACGGCCCACCAAGGCAACGATCAGTAGGGGGTTCT
GAGAGGAAGGTCCCCCCCACATTGGAACTGAGACACGGTCCAAACTCC
>Sneathia.100..209
CCTCACAGTTTGATCCTGGCTCAGGATAAACGCTGACAGAATGCTTAACACATGCAAGTC
GATGATGGGAGCTAGCTTGCTAGAAGAAGTCATGGCGGACGGGTGAGTAACGTGTAAAGA
ACTTACCATATAGACTGGGATAACAGAGGGAAACTTCTGATAATACTGGATAAGTTAGAA
GTAGCATTACTAAGTAATGAAAGGTAGCAATACGCTATATGAGAGCTTTGCATCCTATTA
GCTAGTTGGTGGGGGTAAAAGCCTACCAAGGCGATGATAGGTAGCCGGCCTGAGAGGGGT
GGACGGGCCACAAGGGGGACTGAGATACGGCCCCCCTTACTCC
>Prevotellaceae.100..211
TCCCACAGTTTGATCCTGGCTCAGGATGAACGCTAGCTACAGGCTTAACACATGCAAGTC
GAGGGGAAACGGCATCAAGCGCTTGCGCCTGATGGACGTCGACCGGCGCACGGGTGAGTA
ACGCGTATCCAACCTGCCCCACACTAAGGGATAACCCGCAGAAATGTGGACTAATACCTT
ATATTTTCCACCAAGGGCATCGTCGATGGAACAAAGATTTATCGGTATGGGGATGGGGAT
GCGTCCGATTAGGTTGTTGGCGGGTAACGGCCCACCAAGCCATCGATCGGTAGGGGTTCT
GAGAGGAAGGTCCCCCACATAGGAACTGAGACACGGTCCTAACTCC
>Lactobacillus.100..213
ATCCTGGGCTCAGGATGAACGCCGGCGGTGTGCCTAATACATGCAAGTCGAGCGCACTGG
CCCAACTGATATGACGTGCTTGCACTGAATTGACGTTGGATTCCCAGTGAGCGGCGGACG
GGTGAGTAACATGTGGGCAACCTGCCCTGAAGCGGGGGGATAACATCTGGAAACAGGTGC
TAATACCGCATAACAACGAAACCACATGGTTTTCGTTTCAAAGATGGTTTCGGCTATCAC
TTCAGGATGGGCCCGCGGTGCATTAGCTAGTTGGTAAGGTAACGGCTTACCAAGGCGATG
ATGCATAGCCGAGTTGAGAGACTGATCGGCCACAATGGAACTGAGACACGGTCCATACTC
C
>Solobacterium.100..216
TCTCACAGTTTGATCCTGGCTCAGGATGAACGCTGGCGGCGTGCCTAATACATGCAAGTC
GAACGCTGGAGATCTAGCTTGCTAGATCGAAGGAGTGGCGAACGGGTGAGTAATACATAA
GCAACCTACCCACGAAGACTGGGATAATCTCTGGAAACGGGGACTAATACCGGATAGGTA
ATCGGAAGGCATCTTCTGGTTATTAAAGGTTAAAAACACTGGTGGATGGGGCTTATGGCG
CATTAGTTAGTTGGTGAGGTAACGGCCCACCAAGACGATGATGCGTAGCCGGCCTGAGAG
GGGTGAACGGGCCACATTGGGGACTGAGACACGGCCCCCAGACTCC
>Bacilli.100..218
CAGGACGAACGCTGGCGGCGTGCCTAATACATGCAAGTCGAGCGAACTTTAAGAGTGCTT
GCACACTTAAAGTTAGCGGCGAACGGGTGAGTAACACGTAAAGAACCTACCTTATAGACA
GGGACAACTATTGGAAACGATAGCTAATACCTGATAAGAAAGAAACTCGCATGAGAGAAG
TTCGAAAGTCGGAGCAATCTGACACTATAAGATGGCTTTGCGGTGCATTAGCTAGTTGGT
AGGGGTAAAAGCCTACCAAGGCGACGATGCATAGCCGACCTGAGAGGGGTGATCGGCCAC
ATTGGGGACTGAGACACGGCCCCCAGACTCC
>Clostridium.100..220
ACCTGCCCTATAGAGAGGGATAGCCTTCCGAAAGGGAGATTAATACCTCATAATATCCTA
GTATCGCATGATACATGGATTAAAGGAGCAATCCGCTATAGGATGGACCCGCGGCGCATT
AGCTAGTTGGTGAGGTAACGGCTCACCAAGGCGACGATGCGTAGCCGACCTGAGAGGGTG
ATCGGCCACATTGGGACTGAGACACGGCCCAGACTCC
>Bacteria.100..225
TCTCACAGTTTGATCCTGGCTCAGGATGAACGCTTGCGGCAGGCTTAATACATGCAAGTC
GAACGGTAACAGGGTCTTCGGACTGCTGACGAGTGGCGGATGGGTGAGTAACGCGTATGC
AACCTTCCTCACACCGAGAAAAGTCGACTGAAAAGTTGAATAAAGTCTCGTGGTGTGCAT
TTCTCGTATGAGAGATGTATGATAGAAGCAATTTGGTGTGAGATGGGCATGCGTATCATT
AGCTAGTTGGTAGGGTAACGGCCTACCAAGGCGACGATGAGTTAGGGGGCCTGAGAGGGT
GGTCCCCCACACTGGGACTGAGACACGGCCCAGACTCC
>Lactobacillus.100..242
AGTTTGATCCTGGCTCAGGATGAACGCCGGCGGTGTGCCTAATACATGCAAGTCGAGCGC
ACTGGCCCAACAGAAATGACGTGCTTGCACTGATTTGACGTTGGATTCCCAGTGAGCGGC
GGACGGGTGAGTAACACGTGGGCAACCTGCCCCAAAGCGGGGGATAACATTTGGAAACAG
GTGCTAATACCGCATAACTTGGAAAACCACATGGTTTTCCAATAAAAGATGGTTTCGGCT
ATCACTTTGGGATGGGCCCGCGGTGCATTAGCTAGTTGGTAAGGTAACGGCTTACCAAGG
CGATGATGCATAGCCGAGTTGAGAGACTGATCGGCCACAATGGAACTGAGACACGGTCCA
TACTCC
>Bacteria.100..245
TCAGGATGAACGCTTGCGGCAGGCTTAATACATGCAAGTCGAACGGTAACAGGGTCTTCG
GACTGCTGACGAGTGGCGGATGGGTGAGTAACGCGTATGCAACCTTCCTCACACCGAGAA
AAAGTCGACTGAAAAGTTGAATAAAGTCTCGTGGTGTGCATTTCTCGCATGAGAGATGTA
TGATAGAAGCAATTTGGTGTGAGATGGGCATGCGTATCATTAGCTAGTTGGTAAGGTAAC
GGCTTACCAAGGCGACGATGATTAGGGGGCCTGAGAGGGTGGTCCCCCACACTGGGACTG
AGACACGGCCCAGACTCC
>Streptococcus.100..253
CCTCATAGCGGGGGATAACTATTGGAAACGATAGCTAATACCGCATGAGAGTTTTTAACA
CATGTTAGGAACTTAAAAGGAGCAACTGCTTCACTATGAGATGGACCTGCGTTGTATTAG
CTAGTTGGTGAGGTAACGGCTCACCAAGGCGACGATACATAGCCGACCTGAGAGGGTGAT
CGGCCACACTGGGACTGAGACACGGCCCAGACTCC
>Peptococcus.100..255
TCTCACAGTTTGATCCTGGCTCAGGACAAACGCTGGCGGCATGCCTAACACATGCAAGTC
GAACGGACAGAACAGGGAAGCTTTTCGGAGTGGAACTGGAAAGTTAGTGGCGGATGGGTG
AGTAACGCGTGGACAACCTACCTTGTAAAGGGGGAATAACCTCGAGAAATCGAAGCTAAT
ACCCCATAATAACCTTGAATCGCATGAATTGAGGAGGAAAGGCGGCCTTAGCGCTGTCGA
TAGAAGATGGGTCCGCGTCTGATTAGCTAGTTGGTGAGGTAAAGGCTCACCAAGGCGACG
ATCAGTAGCCGGCCTGAGAGGGTGAACGGCCACATTGGGACTGAGACACGGCCCAAACTC
C
>Parvimonas.100..258
AACACGTGAGCAACCTACCTTACACAGGGGGGATAGCCGTTGGAAACGACGATTAATACC
GCATGAGACCACAGAATCGCATGATATAGGGGGGTCAAAGATTTATCGGTGTAAGAAGGG
GCTCGCGTCTGATTAGCTAGTTGGAAGGGTAAAGGCCTACCAAGGCGACGATCAGTAGCC
GGTCTGAGAGGATGAACGGCCACATTGGAACTGAGACACGGTCCAAACTCC
>Clostridium.97..263
AGTAACACGTGGGTAACCTGCCTCATAGTGGGGGGATAGCCTTCCGAAAGGGAGATTAAT
ACCGCATAACATCATTAGATGGCATCATTTAGTGATCAAAGGATTTATTCGCTATGAGAT
GGACCCGCGTCGCATTAGCTAGTTGGTAGGGGTAATGGCTTACCAAGGCGACGATGCGTA
GCCGACCTGAGAGGGGTGATCGGCCACATTGGGGACTGAGACACGGCCCCAGACTCC
>Mycoplasmataceae.100..264
CGGGTGAGTAATACGTATCTAATCTGCCCTTTAGAAGGAACAACAGATCGAAAGATTTGC
TAATACCTTATATGATATACATTCGCATGAAAGTATATTTAAAAGTTGCGTTTGCAACGC
TTTAGGATGAGGGTGCGGTTTATCAGATAGTTGGTGAGGTAATGGCTCACCAAGTCAATG
ACGAATAGCTATGCTGAGAGGTAGAATAGCCACAAGGGGACTGAGACACGGCCCCTACTC
C
>Prevotellaceae.100..280
TCTCACAGTTTGATCCTGGCTCAGGATGAACGCTAGCTACAGGCTTAACACATGCAAGTC
GAGGGGAAACGGCATCAAGCGCTTGCGCCTGATGGACGTCGACCGGCGCACGGGTGAGTA
ACGCGTATCCAACCTGCCCCACACTAAGGGATAACCCGCAGAAATGTGGACTAATACCTT
ATATTTTCCACCAAGGGCATCGTCGATGGAACAAAGATTTATCGGTATGGGATGGGGATG
CGTCCGATTAGGTTGTTGGCGGGGTAACGGCCCACCAAGCCTTCGATCGGTAGGGGTTCT
GAGAGGAAGGTCCCCCACATAGGAACTGAGACACGGTCCCTAACTCC
>Fusobacterium.100..282
TCTCACAGTTTGATCCTGGCTCAGGATGAACGCTGACAGAATGCTTAACACATGCAAGTC
AACTTGAATTTGGGGTTTTTAACTTAGATTTGGGTGGCGGACGGGTGAGTAACGCGTAAA
GAACTTGCCTCACAGCTAGGGACAACATTTAGAAATGAATGCTAATACCTGATATTATGA
TTTTAAGGCATCTTAGAATTATGAAAGCTATAAGCACTGTGAGAGAGCTTTGCGTCCCAT
TAGCTAGTTGGAGAGGTAACAGCTCACCAAGGCGATGATGGGGTAGCCCGGCCTGAGAGG
GGTGAACGGGCCACAAGGGGGACTGAGACACGGCCCCCCTTACTCC
>Prevotella.100..302
CAACCTCGCCCATAACGTAAGGGACTAACCCAGACGAAAGTTGGACTAATACCTTATGTA
TTCGTTTGATCTCATGAGATTACGAATAAAGATTTATCGGTTATGGATGGGGATGCGTCT
GATTAGCTTGTTGGCGGGGTAACGGCCCACCAAGGCAACGATCAGTAGGGGTTCTGAGAG
GAAGGTCCCCCACATTGGAACTGAGACACGGTCCAAACTCC
>Bifidobacterium.100..303
TCTCACAGTTTGATCCTGGCTCAGGATGAACGCTGGCGGCGTGCTTAACACATGCAAGTC
GAACGGGATCCATCGGGGCTTTGCTTGGTGGTGAGAGTGGCGAACGGGTGAGTAATGCGT
GACCGACCTGCCCCATGCACCGGAATAGCTCCTGGAAACGGGTGGTAATGCCGGATGTTC
CATCACACCGCATGGTGTGTTGGGGGAAAGCCTTTGCGGCATGGGGATGGGGGTCGCGTC
CTATCAGCTTGATGGCGGGGGTAACGGCCCACCATGGCTTCGACGGGGTAGCCGGCCTGA
GAGGGGCGACCGGGCCACATTGGGGACTGAGATACGGCCCCAGACTCC
>Haemophilus.100..312
TCTCACAGTTTGATCCTGGCTCAGATTGAACGCTGGCGGCAGGCTTAACACATGCAAGTC
GAACGGTAGCAGGAGAAAGCTTGCTTTCTTGCTGACGAGTGGCGGACGGGTGAGTAATGC
TTGGGAATCTGGCTTATGGAGGGGGATAACTACGGGAAACTGTAGCTAATACCGCGTAGT
GTCGAGAGACGAAAGTGCGGGACCGCAAGGCCGCATGCCATGAGATGAGCCCAAGTGGGA
TTAGGTAGTTGGTGGGGTAAAGGCCTACCAAGCCTGCGATCTCTAGCTGGTCTGAGAGGA
TGGCCAGCCACACTGGAACTGAGACACGGTCCAGACTCC
>Prevotella.100..316
ATCCTGGCTCAGGATGAACGCTAGCTACAGGCTTAACACATGCAAGTCGCAGGGGTAACA
TGAGGAAAGCTTGCTTTCCTTGATGACGACTGGCGCACGGGTGAGTAACGCGTATCCAAC
CTTCCATAACTACGGGATAACCCGTTGAAAGACGGCCTAATACCGTATGATATCGTTTGC
TGACATCAAATAACGATTAAAGGTTTAGCGGTTATGGATGGGGGGATGCGTCTGATTAGC
TTGTTGGCGGGGGTAACGGCCCACCAAGGCGACGATCAGTAGGGGGTTCTGAGAGGAAGG
TCCCCCCCCACATTGGAACTGAGACACGGTCCAAACTCC
>Anaeroglobus.78..329
CTCACAGTTTGATCCTGGCTCAGGACGAACGCTGGCGGCGTGCTTAACACATGCAAGTCG
AACGAGAGGACATGGGAAGCTTGCTTCCTATGAAATCGAGTGGCAAACGGGTGAGTAACG
CGTAAACAACCTGCCCTTCGGATGGGGGATAACAGCCGGAAACGGCTGCTAATACCGAAT
ACGATCTTTTCGTCGCATGACGGAAAGAAGAAAGGATGGCCTCTATACAAAGCTATCGCC
GAAGGAGGGGGTTTGCGTCTGATTAGCTGGTTGGAGGGGGGTAACGGCCCAACAAGGCGA
TGATCAGTAGCCGGTCTGAGAGGATGAACGGCCACATTGGGGACTGAGACACGGCCCCAG
ACTCC
>Porphyromonas.100..336
TCTCACAGTTTGATCCTGGCTCAGGATGAACGCTAGCGATAGGCTTAACACATGCAAGTC
GAGGGGTAACATGGAGAGAAGCTTGCTTCACTCTGATGACGACCGGCGGATGGGTGAGTA
ACGCGTATGCAACTTGCCTCTTAGTGGGGGATAACCCGGAGAAATCCGGACTAATACCGC
ATATTCTTAATTTCTCGCATGGGTTATTAAGGAAAGATTTATTGCTAAGAGATAGGCATG
CGTTCCATTAGTTAGTTGGTGAGGTAACGGCTCACCAAGGCATCGATGGATAGGGGAGCT
GAGAGGCTGATCCCCCACATTGGGACTGAGACACGGCCCAAACTCC
>Prevotellaceae.100..349
CGTAACGCGTATCGAACCTGCCCTTTACTCAGGGATAGCCTTGCGAAAGTAAGATTAATA
CCTGATAGTGTTGCGATGAGGCATCTTGTTGCAACTAAAGATTTATTGGTAAAGGATGGC
GATGCGTCTGATTAGGTAGTAGGCGGGGGTAACGGCCCACCTAGCCGACGATCAGTAGGG
GGTTCTGAGAGGAAGGTCCCCCCCACATTGGGAACTGAGACACGGTCCAAACTCC
>Enterobacteriaceae.100..373
ATCCTGGCTCAGATTGAACGCTGGCGGCAGGCCTAACACATGCAAGTCGAACGGTAACAG
GAAGCAGCTTGCTGCTTTGCTGACGAGTGGCGGACGGGTGAGTAATGTCTGGGAAACTGC
CTGATGGAGGGGGGATAACTACTGGAAACGGTAGCTAATACCGCATAACGTCGCAAGACC
AAAGAGGGGGGGACCTTAGGGGGCCTCTTGCCATCGGATGTGCCCAGATGGGGGATTAGC
TAGTAGGTGGGGGTAACGGCTCACCTAGGCGACGATCCCCTAGCTGGTCTGAGAGGATGA
CCCAGCCACACTGGAACTGAGACACGGTCCAGACTCC
>Mycoplasma.100..413
ATCCTGGCTCAGGATGAACGCTGGCTGTGTGCCTAATACATGCATGTCGGGCGAGGTTAG
CAATAACCTAGCAGCGAATGGTGGGTAACACGTGCTTAATCTACCTTTTAGATTGGAATA
CCCATTGGAAACAATGGCTAATGCCGGATACGCATGGAACCGCATGGTTCCGTTGTGAAA
GGCGCTGTAAGGCGCCACTAAAAGATGAGGGGTGCGGAACATTAGTTAGTTGGTGAGGTA
ATGGCCCACCAAGACTATGATGTTTAGCCGGGGTCGAGAGACTGAACGGGCCACATTGGG
GACTGAGATACGGCCCCCAAACTCC
>Prevotellaceae.100..415
CCCACAGTTTGATCCTGGCTCAGGATGAACGCTAGCTACAGGCTTAACACATGCAAGTCG
AGGGGAAACGGCGTCAAGCGCTTGCGCTTGTCGGACGTCGACCGGCGCACGGGTGAGTAA
CGCGTATCCAACCTGCCCCACACCAAGGGACAACCCGCAGAAATGTGGACTAATACCTTA
TGTTTTCCATCGGGGCATTTTCGGTGGAACAAAGATTTTATCGGTATGGGATGGGGATGC
GTCCGATTAGGTTGTTGGCGGGTAACGGCCCACCAAGCCCCTCGATCGGTAGGGTTCTGA
GAGGAAGGTCCCCCACATAGGAACTGAGACACGGTCCTAACTCC
>Prevotella.100..441
TCTCACAGTTTGATCCTGGCTCAGGATGAACGCTAGCTACAGGCTTAACACATGCAAGTC
GCAGGGGTAACATGAGGAAAGCTTGCTTTCCTTGATGACGACTGGCGCACGGGTGAGTAA
CGCGTATCCAACCTTCCATAACTACGGGATAACCCGTTGAAAGACGGCCTAATACCGTAT
GATATCGTTTGCTGACATCAAATAACGATTAAAGGTTTAGCGGTTATGGATGGGGGGATG
CGTCTGATTAGCTTGTTGGCGGGGGTAACGGCCCACCAAGGCGACGATCAGTAGGGGGTT
CTGAGAGGAAGGTCCCCCCCACATTGGAACTGAGACACGGTCCAAACTCC
>Lactobacillus.100..442
AGTTTGATCCTGGCTCAGGACGAACGCTGGCGGCGTGCCTAATACATGCAAGTCGAGCGA
GCGGAACTAACAGATTTACTTCGGTAATGACGTTAGGAAAGCGAGCGGCGGATGGGTGAG
TAACACGTGGGGAACCTGCCCATAGTCTGGGATACCACTTGGAAACAGGTGCTAATACCG
GATAAGAAAGCAGATCGCATGATCAGCTTTTAAAAGGCGGCGTAAGCTGTCGCTATGGGG
ATGGCCCGCGGTGCATTAGCTAGTTGGTAAGGTAAAGGCTTACCAAGGCGATGATGCATA
GCCGAGTTGAGAGACTGATCGGGCCACATTGGGGACTGAGACACGGGCCCCAAACCCCCC
CC
>Prevotella.100..461
TCTCACAGTTTGATCCTGGCTCAGGATGAACGCTAGCTACAGGCTTAACACATGCAAGTC
AGGGGAAACGACATCGAAAGCTTGCTTTTGATGGGCGTCGACCGGCGCACGGGTGAGTAA
CGCGTATCCAACCTGCCCATCACTTGGGAATAACCTTGCGAAAGTAAGACTAATACCCAA
TGATATCCCACGAAGGCATCCGAATGGGATTAAAGATTTATCGGTGATGGATGGGGATGC
GTCTGATTAGCTTGTTGGCGGGGTAACGGCCCACCAAGGCAACGATCAGTAGGGGTTCTG
AGAGGAAGGTCCCCACATTGGAACTGAGACACGGTCCAAACTCC
>Stenotrophomonas.100..464
ATCCTGGCTCAGAGTGAACGCTGGCGGTAGGCCTAACACATGCAAGTCGAACGGCAGCAC
AGAGGAGCTTGCTCCTTGGGTGGCGAGTGGCGGACGGGTGAGGAATACATCGGAATCTAC
TCTGTCGTGGGGGGATAACGTAGGGAAACTTACGCTAATACCGCATACGACCTACGGGTG
AAAGCAGGGGGATCTTCGGGGACCTTGCGCGATTGAATGAGCCGATGTCGGATTAGCTAG
TTGGCGGGGGTAAAGGCCCACCAAGGCGACGATCCGTAGCTGGGGTCTGAGAGGATGATC
AGCCACACTGGGAACTGAGACACGGTCCAGACTCC
>Streptococcus.100..473
AGTTTGATCCTGGCTCAGGACGAACGCTGGCGGCGTGCCTAATACATGCAAGTAGAACGC
TGAAGAGGAGCTTGCTTCTCCGGATGAGTTGCGAACGGGTGAGTAACGCGTAGGTAACCT
GCCTGGTAGTGGGGGATAACTATTGGAAACGATAGCTAATACCGCATAATAGCAGTTGTT
GCATGACAACTGTTTGAAAGGTGCAATTGCACCGCTACCAGATGGACCTGCGTTGTATTA
GCTAGTTGGTGGGGTAACGGCTCACCAAGGCGACGATACATAGCCGACCTGAGAGGGTGA
TCGGCCACACTGGGACTGAGACACGGCCCAGACTCC
>Prevotellaceae.100..484
TCTCACAGTTTGATCCTGGCTCAGGATGAACGCTAGCTACAGGCTTAACACATGCAAGTC
GAGGGAAACGGCGTCAAGCGCTTGCGCCTGATGGACGTCGACCGGCGCACGGGTGAGTAA
CGCGTATCCAACCTGCCCCACACTAAGGGACAACCCGCAGAAATGTGGGCTAATACCTTA
TATTTTCCACCAAGGGCATCGTTGATGGAACAAAGATTTATCGGTATGGGGATGGGGATG
CGTCCGATTAGGTTGTTGGCGGGTAACGGCCCACCAAGCCCATCGATCGGTAGGGGTTCT
GAGAGGAAGGTCCCCCCACATAGGAACTGAGACACGGTCCTAACTCC
>Streptococcus.100..493
ACGGGTGAGTAACGCGTAGGTAACCTGCCTGGTAGCGGGGGGATAACTATTGGAAACGAT
AGCTAATACCGCATAATAGCAGTTGTTGCATGACAGCTGTTTGAAAGGTGCAATTGCACC
ACTACCAGATGGACCTGCGTTGTATTAGCTAGTTGGTGGGGGTAACGGCTCACCAAGGCG
ACGATACATAGCCGACCTGAGAGGGGTGATCGGGCCACACTGGGGACTGAGACACGGCCC
CCAGACTCC
>Bifidobacterium.100..495
TCTCACAGTTTGATCCTGGCTCAGGATGAACGCTGGCGGCGTGCTTAACACATGCAAGTC
GAACGGGATCCATCGGGCTTTGCTTGGTGGTGAGAGTGGCGAACGGGTGAGTAATGCGTG
ACCGACCTGCCCCATACACCGGAATAGCTCCTGGAAACGGGTGGTAATGCCGGATGCTCC
AACTTTCCGCATGGTTTGTTGGGAAAGCTTTCGCGGTATGGGATGGGGTCGCGTCCTATC
AGCTTGACGGCGGGGTAACGGCCCACCGTGGCTTCGACGGGTAGCCGGCCTGAGAGGGCG
ACCGGCCACATTGGGACTGAGATACGGCCCAGACTCC
>Gardnerella.100..846
TCTCACAGTTTGATCCTGGCTCAGGATGAACGCTGGCGGCGTGCTTAACACATGCAAGTC
GAACGGGATCTGACCAGCTTGCTGGTTGGTGAGAGTGGCGAACGGGTGAGTAATGCGTGA
CCAACCTGCCCCATGCTCCAGAATAGCTCTTGGAAACGGGTGGTAATGCTGGATGCTCCA
ACTTGACGCATGTCTTGTTGGGGGAAAGTGTTTAGTGGCATGGGGATGGGGGGTCGCGTC
CTATCAGCTTGTAGGCGGGGGTAATGGCCCACCTAGGCTTCGACGGGGTAGCCCGGCCCT
GAGAGGGGCGGACGGCCACATTGGGACTGAGATACGGCCCAGACTCC
>Gemella.100..1155
TCTCACAGTTTGATCCTGGCTCAGGATGAACGCTGGCGGCGTGCCTAATACATGCAAGTC
GAGCGAAGTTTTTCTGGTGCTTGCACTAGAAAAACTTAGCGGCGAACGGGTGAGTAACAC
GTAAAGAACCTGCCTTATAGACTGGGACAACTATTGGAAACGATAGCTAATACCGGATAA
CAGCATTAACTGCATGGTTGATGTTGAAAGTTGGTTTTGCTAACACTATGAGATGGCTTT
GCGGTGCATTAGCTAGTTGGTGGGGGTAAAGGCCTACCAAGGCGACGATGCATAGCCGAC
CTGAGAGGGGTGATCGGGCCACACTGGGGACTGAGACACGGCCCCCAGACTCC
>Bacteroides.100..2281
ACCGGCGCACGGGTGAGTAACACGTATCCAACCTGCCGTCTACTCTTGGACAGCCTTCTG
AAAGGAAGATTAATACAAGATGGCATCATGAGTCCGCATGTTCACATGATTAAAGGTATT
CCGGTAGACGATGGGGGATGCGTTCCATTAGATAGTAGGCGGGGTAACGGCCCACCTAGT
CTTCGATGGATAGGGGTTCTGAGAGGAAGGTCCCCACATTGGAACTGAGACACGGTCCAA
ACTCC
>Lactobacillus.100..2748
CTCCCAGTTTGATCCTGGCTCAGGACGAACGCTGGCGGCGTGCCTAATACATGCAAGTCG
AGCGAGCTTGCCTAGATGAATTTGGTGCTTGCACCAAATGAAACTAGATACAAGCGAGCG
GCGGACGGGTGAGTAACACGTGGGTAACCTGCCCAAGAGACTGGGATAACACCCGGAAAC
AGATTGCTAATACCGGATAACTAACACTAGACGCATGTCTAGAGTTTAAAAGATGGTTCT
GCTATCACTCTTGGATGGACTGCGGTGCATTAGCTAGTTGGTAAGGTAACGGCTTACCAA
GGCAATGATGCATAGTCCGAGTTGAGAGACTGATCGGCCACATTGGGACTGAGACACGGC
CCTAAACTCC
>Lactobacillus.100..3084
TAACCTGCCCAAGACGACTGGGATACGACCTGGAAACAGATGCTAATACCGGATAACAAC
ACTAGACGCATGTCTAGAGTTTTAAAAGATAGTTCTGCTATCACTCTTGGATGGACCTGC
GGTGCATTAGCTAGTTGGTAAGGTAACGGCTTACCAAGGCAATGATGCATAGCCGAGTTG
AGAGACTGATCGGCCACATTGGGACTGAGACACGGCCCAAACTCC
