# Supplementary material for: Characterization of the Vaginal Micro- and Mycobiome in Asymptomatic Reproductive-Age Estonian Women
Source: PLoS One. 2013 Jan 23;8(1):e54379. doi: 10.1371/journal.pone.0054379 (PMC3553157; doi:10.1371/journal.pone.0054379)
Supplement: FASTA file S2 — List of all fungal OTU-s and their representative sequences present in the dataset of current study. Taxonomy assignments are based on UNITE database. (FNA) [file pone.0054379.s004.fna]

>HQ832955|fungal.sp.BMP3011|Fungi
AGTCGTAACAAGGTCTCCGTTGGTGAACCAGCGGAGGGATCATTACAGAGTTATACAACT
CCCACACCATTTGTCAACTTACCAGTTATGCCTCGGAGTGAACTGCGTACGGAGGCAGGT
CGGGTGTTACCCTGTAGCCTACCCTGTAGGTTACCCGGTAGCTACCCTGTAGGTTACCCT
GTAGGTTACCCTGTAGCTACCCTGTGGCTACCCTGTAGCTTACCCTGTAGGTTACCCTGT
AGCTACCCTGTGGCTACCCTGTAGCTTACCCTGTAGCTTACCCTGCACCACTCCCGCGCA
GCCCGCCGGTGGACACGAAACTCTTGTTTTATGTATCGTCTGAGCGTATTATTTTAATAA
TTAAAACTTCCAACAACGGATCTCTTGGTTCTGGCATCGATGAAGAACGCAGCGTGAAGA
C
>AM901714|uncultured.Basidiomycota|Fungi; Basidiomycota
AAGTCGTAACAAGGTTTCTGTAGGTGAACCTGCAGAAGGATCATTAGTGAAGATTTTGGG
CAGGCCATACGGACGCCACAAAGTGTCCCTGGCCGCCTACACCCACTATACATCCACAAA
CCCGTGTGCACTGTCCTTGGAAAGGGCATTTGGAGAGAAAAAGGAAGAGAGAAGCGGGAA
CAGTGCGATCCGTCGCGTTGGGCGTTGATCTCTGGCTTGGTCTCTCTGAGGCCCTTTTCC
TCGCTACAAACTCGAATGGTTAGTATGAACGTGGAACTTGGTTTGGACCGTCACTGGCCA
ACAAACTATACACAACTTTCGACAACGGATCTCTTGGTCTCGCATCGATGAAGAACGCAG
CGTGAGAC
>AM901862|uncultured.Basidiomycota.1|Fungi; Basidiomycota
AGTCGTAACAAGGTTTCTGTAGGTGAACCTGCAGAAGGATCATTAGTGAAGATTCAAGGG
CCAGCCATACAGACGTACAATAAGTGTGTCTCTGGCGGCTCGCATCCACTATACATCCAT
AAAACCCCGTGTGCACTGTTCTAGGGAGTAAGAAAGAAGAAGGGGAGGGGAGAGAGAGTG
CATGTGCTTTGCATATAACTCTCTCTCACTCTCCACTCTCTTTCTCTCTCCGGTTAATTA
CAAACTCGTATGGATTTGTATGAACGTGAGATATATCGTTGGACCGTCACTGGCCAACAA
ATATAACACAACTTTCGACAACGGATCTCTTGGTTCTCGCATCGATGAAGAACGCAGCGT
GAAGAAC
>FN397959|Agrocybe.aegerita|Fungi; Basidiomycota; Agaricomycotina; Agaricomycetes; Agaricomycetidae; Agaricales; Bolbitiaceae; Agrocybe
AGTCGTAACAAGGTTTCCGTAGGTGAACCTGCGGAAGGATCATTACTGAATAAAAACTCG
GTGGGCTTGATGCTGGCTTTCTTTTTGAAGGCATGTGCACCGCCTGTCGTCTTTATTTCT
TTTTCCACCTGTGCACCCTTTTGTAGGCTTGAACCGCTTTTTTCTTTTGGCCTTTGGGTC
AGTGTTGGGGACTGCTGACCGGCTGTCTTCTACTGTTCGAGTCTATGTTTTTCTTACACT
ATACACCATTGTTAAACCTTAGAATGTTAAAGGCTCTACGTGTGCCTATCTTAAACACTA
TACAACTTTCAGCAACGGATCTCTTGGCTCTCGCATCGATGAAGAACGCAGCGTGAGAC
>AM901789|uncultured.Basidiomycota.2|Fungi; Basidiomycota
AAGTCGTAACAAGGTTTCTGTAGGCGAACCTGCAGAAGGATCATTAGTGAAGATTCAAGG
GCCAGCCATACAGACGTACAATAAGTGTGTCTCTGGCGGCTCGTATCCACTATACATCCA
TAAACCCGTGTGCACTGTTAAGGAGTAAGAAAGAAGGGGAGGGAGAGAGTGCATGTGCTT
TGCATATAACTCTCTCTCTTTCTCTTCCTTTCTCTCTCTGGTTAATTACACAAACTCGTA
TGGATTTGTATGAACGTGAGATATATCGTTGGACCGTCACTGGCCAACAAATATAACACA
AACTTTCGACAACGGATCTCTTGGTTCTCGCATCGATGAAGAGCGCAGCGTGAGAC
>AF011306|Erysiphe.pisi|Fungi; Ascomycota; Pezizomycotina; Leotiomycetes; Erysiphales; Erysiphaceae; Erysiphe; Erysiphe pisi
GTCGTAACAAGGTTTCCGTAGGTGAACCTGCGGAAGGATCATTACAGAGTGCGAGGCTCA
GTCGTGGCATCTGCTGCGTGCTGGGCCGACCCTCCCACCCGTGTCGATTTGTATCTTGTT
GCTTTGGCGGGCCGGGCCGCGTCGTCGCTGCCTACATGGACATGCGTCGGCCGCCCACCG
GTCTTCAACTGGAGCGCGCCCGCCAAAGACCCAACCAAAACTCATGTTGTTTGTGTCGTC
TCAGCTATATTATGAAAATTGATAAAACTTTCAACAACGGATCTCTTGGCTCTGGCATCG
ATGAAGAGCGCAGCGTGAGACACTGAGACCGCCAAGGCACACAGGGGATA
>DQ097354|Cylindrobasidium.laeve|Fungi; Basidiomycota; Agaricomycotina; Agaricomycetes; Incertae sedis; Polyporales; Meruliaceae; Cylindrobasidium
GTCGTAACAAGGTTTCCGTAGGTGAACCTGCGGAAGGATCATTAATGAAATAATACTTTG
CAGCTTCAAGTTGTTGCTGGTCTTTAACGAGACATGTGCACGCTTGTTGTTGTGAATATT
CATCCACCTGTGCACTTCTGTAAGTCTGGAAAACTATCATAAAGTTTACTTCGTGGTTTA
AAAGGTTGCTTTTTTAAAAGCTCCTTTTGACTTTCCAGGCTTATGAATTCATATACTCTT
TGTATGTCTTGAATGTCTTGTTACTGGACTTATGTCCTCTAAAACTATATACAACTTTTC
AACAACGGATCTCTTGGCTCTCGCATCGATGAAGAGCGCAGCGTGAGAC
>FR682329|uncultured.fungus.1|Fungi
AGTCGTAACAAGGTTTCCGTAGGTGAACCTGCGGAAGGATCATTACCGAGAATTGGGTCG
TCCGTGCCTCGTGCCCGGCGCCCGACCTCCCAACCCTGTGTCTACTCAACCGACCCATGT
TGCTTCGGCGGACCGGCCCCGTCCACCCTCCTCGCGGGGGGACAGACGGCGACCGCCGGG
ACCGTCACACGTCCTGGAGCGCTGTCCGCCGACGGCCCAGCCGAAAATTCTTGTCGTAAC
CTGTCGTCTAAACGTATTTTTACTATGTAAACCAAAAATTTACAAGCAAAACTTTCAACA
ACGGATCTCTTGGTTCTGGCATCGATGAAGAACGCAGCGTTTGAGAC
>FN397959|Agrocybe.aegerita.1|Fungi; Basidiomycota; Agaricomycotina; Agaricomycetes; Agaricomycetidae; Agaricales; Bolbitiaceae; Agrocybe
GTCGTAACAAGGTTTCCGTAGGTGAACCTGCGGAAGGATCATTACTGAATAAAACTCGGT
GGGCTTGATGCTGGCTTTCTTTTGAAGGCATGTGCACCGCCTGTCGTCTTATTCTTTCCA
CCTGTGCACCCTTTGTAGGCTTGAACCGCTTTTCTTTGGCCTTTGGGTCAGTGTTGGGGA
CTGCTGACCGGCTGTCTTCTACTGTTCGAGTCTATGTTCTCTTACACTATACACCATTGT
AAACCTTAGAATGTTAAAGGCTCTACGTGTGCCTATCTTAAACACTATACAACTTTCAGC
AACGGATCTCTTGGCTCTCGCATCGATGAAGAACGCAGCGTGAGAC
>AM901732|uncultured.Basidiomycota.3|Fungi; Basidiomycota
GTCGTAACAAGGTTTCTGTAGGTGAACCTGCAGAAGGATCATTAGTGAAGATTCAAGAGC
CAGCCATACAGACGTACAACAAGTGTGTCTCTGGCGGCTCGCATCCCACTATACATCCAT
AAACCCGTGTGCACAGTTGTAGGAGTGAGAAAGAAGGGAGAGAGTGCGTGTGTTTTGCAT
AACTCTCTCTCGCTTTTCTCTCTCCGATTCATTACAAACTCGTATGGATTTGTATGAACG
TGAGATATATCGTTGGACCGTCACTGGGCCAACAAATGTAACACAACTTTCGACAACGGG
ATCTCTTGGGTTCTCGCATCGATGAAGAGCGCAGCGTGAGAC
>GU234015|Clitocybe.festiva|Fungi; Basidiomycota; Agaricomycotina; Agaricomycetes; Agaricomycetidae; Agaricales; Tricholomataceae; Clitocybe
GTCGTAACAAGGTTTCCGTAGGCGAACCTGCGGAAGGATCATTATTGAATAAACTTGGTT
GGGTTGTTGCTGGCTTTTTCGGAGCATGTGCACGCCTAGCGCCATTTTTTTACCACCTGT
GCACTTCCTGTAGATTTGAAAACATCTCTCGAGGAAACTCGATTTGAGGACTGCTATGCG
TAAAAGCTAAGCTTTCCTTGCGTTTCAAGTCTATGTTTTTATATACCCCATAAGAATGTT
TTAGAATGTCATTAATGGGCTTCATTGCCTCTAAATTAATACAACTTTCAACAACGGATC
TCTTGGCTCTCGCATCGATGAAGAGCGCAGCGTGAGAC
>AM279465|Zygosaccharomyces.pseudorouxii|Fungi; Ascomycota; Saccharomycotina; Saccharomycetes; Saccharomycetales; Saccharomycetaceae
AAGTCGTAACAAGGTTTCCGTAGGTGAACCTGCGGAAGGATCATTATAGAAAAATGACGT
GAACTCTTAACGGAGTTCTCTCAAAAGTGTTGGAGGGGAAGGCCTGCGCTTAATTGCGCG
GCTGTTTTTAATCTCCTCCGCCTTTGATACACACACTGGAGTTTCTACTTTTTTTGCTCT
CTTTGGGAGGGTTCTGCTCTCCCAGAGGTAAAACACAAAACAATCTTTTATTATACTATT
AACACAGTCAAATGAATTTTAAAAACAAAATATTCAAAACTTTCAACAACGGATCTCTTG
GTTCTCGCATCGATGAAGAACGCAGTGTGAGAC
>HM561982|Pleurotus.sapidus|Fungi; Basidiomycota; Agaricomycotina; Agaricomycetes; Agaricomycetidae; Agaricales; Pleurotaceae; Pleurotus
AGTCGTAACAAGGTTTCCGTAGGTGAACCTGCGGAAGGATCATTAATGAATTCACTATGG
AGTTGTTGCTGGCCTCTAGGGGCATGTGCACGCTTCACTAGTCTTTCAACCACCTGTGAA
CTTTTGATAGATCTGTGAAGTCGTCTCTCAAGTCGTCAGACTTGGTTGCTGGGATTTAAA
ACGTCTCGGTGTGACTACGCAGTCTATTTACTTACACACCCCAAATGTATGTCTACGAAT
GTCATTTAATGGGCCTTGTGCCTTTAAACCATAATACAACTTTCAACAACGGATCTCTTG
GCTCTCGCATCGATGAAGAGCGCAGCGTGAGAC
>EU192362|Malassezia.sp.LCP_2008a|Fungi; Basidiomycota; Ustilaginomycotina
AAGTCGTAACAAGGTTTTCTGTAGGTGAACCTGCAGAAGGATCATTAGTGAAGATTTTGG
GCAGGCCATAAGGACGCCAAAAAAGTGTCCCTGGCCGCCTACACCCACTATACATCCACA
AACCCGTGTGCACTGGTCTTGGAGAAAGGCTTCAGAGAGGTTTTTTTTGTGGCCTCTCTT
GGAGTCTTTTTTCTTCGCTACAAACTCGAATGGTTAGTATGAACGTGGAACTTGGTTTGA
CCGTCACTGGCCAACAAACTATACACAACTTTCGACAACGGATCTCTTGGTTCTCGCATC
GATGAAGAACGCAGCGTGAGAC
>HQ611321|uncultured.fungus.3|Fungi
AGTCGTAACAAGGTTTCCGTAGGTGAACCTGCGGAAGGATCATTAATGAATTCTGAAAGG
GGTTGTAGCTGGCTGTTTCGTTTGAGCGGCATGTGCACGCCCTGATCATTATCCATATCA
CACACCTGTGCACATACTGTAGGTCGGCTTTTGATTGGAGTGGGGTCTTCATCGACTCTG
CTTTTTAGTTGGGGCCTTCCTATGTTTTATCACACACTACTTCAGTTAAAAGAATGTCCT
CTCGCGTCTAACGCATTTAAATACAACTTTCAGCAACGGATCTCTTGGCTCTCGCATCGA
TGAAGAACGCAGCGTGAGAAC
>HM037646|uncultured.soil.fungus|Fungi
AAGTCGTAACAAGGTTTCCGTAGGTGAACCTGCGGAAGGATCATTAAATATCAGTAGTTT
ACTACTGTATGAGAGGGGGAAAACACCCGGACCTGTCCCTTGAGGGCAGGCCCGGTCACT
GGAGTACCCTTCTGTCTTAACCCTTGTTTCTTGCGCACTTGTGTTTCCTCGGCAGGCTTG
CCTGCCGTTTGGACAAACCAATAACCTTTTTAATTTTCAATCAGCGTCTGAATTATTTTA
ATAATTACAACTTTCAACAACGGATCTCTTGGTTCTGGCATCGATGAAGAGCGCAGCGTG
AGACACTGAGACTGCCAAGGC
>FJ435146|Ceratobasidium.gramineum|Fungi; Basidiomycota; Agaricomycotina; Agaricomycetes; Incertae sedis; Ceratobasidiales; Ceratobasidiaceae; Ceratobasidium
AAGTCGTAACAAGGTTTCCGTAGGCGAACCTGCGGAAGGATCATTAATGAAATGAATGTA
GAGTCGGTTGTAGCTGGGTCTTTTAATCGAGGCCATGTGCACACCTTCTCTTTCATCCAC
TCACACCTGTGCACCTGTTTTAGACGGTTGAAGGAAAAAAGTCTTTCTCGCGAGAGAGAG
GGCCGGCTCCTTTTTCCCGTCCAATACATAAAATCTTATATATTTAATCAGAATGTAATC
GATGTAAACGCATCTATAAACTAAGTTTCAACAACGGATCTCTTGGCTCTCGCATCGATG
AAGAACGCAGCGTGAGAC
>HM136657|uncultured.Malassezia|Fungi; Basidiomycota; Ustilaginomycotina; Incertae sedis; Malasseziales
AAGTCGTAACAAGGTTTCTGTAGGTGAACCTGCAGAAGGATCATTAGTGAAGATTTGGGC
AGGCCATACGGACGCCAAAAAGTGTCCCTGGCCGCCTACACCCACTATACATCCACAAAC
CCGTGTGCAACTGTCTTGGAGAAAAGGCTTCAGAGAAGTTTTTTTGTGGCCTCTCTTGGG
GGTCTTTCTTCGCTACAAACTCGAATGGTTAGTATGAACGTGGAACTTGGTTGGACCGTC
ACTGGCCAACAAACTATACACAACTTTCGACAACGGATCTCTTGGTTCTCGCATCGATGA
AGAACGCAGCGTGAGAC
>HM136673|uncultured.Fomes|Fungi; Basidiomycota; Agaricomycotina; Agaricomycetes; Incertae sedis; Polyporales
GTCGTAACAAGGTTTCCGTAGGTGAACCTGCGGAAGGATCATTAACGAGTTTTGACATGG
GTTGTAGCTGGCCTTCCGAGGCATGTGCACGCCCTGCTCATCCACTCTACACCTGTGCAC
TTACTGTGGGATTTCAGGTGCGTCGCTTTGCGGCGGCGTCACTCGGCCCACGTTTTCTTA
CAAACTATTGAAGTAACAGAATGTTTATTGATGTAACGCATCTATAATACAACTTTCAGC
AACGGATCTCTTGGCTCTCGCATCGATGAAGAACGCAGCGTGAGACACTGAGACTACCAA
GGCACACAGGGGATA
>HQ832825|Pleosporales.sp.LH241|Fungi; Ascomycota; Pezizomycotina; Dothideomycetes; Pleosporomycetidae; Pleosporales
GTCGTAACAAGGTTTCCGTAGGTGAACCTGCGGAAGGATCATTAACCGTTACAAAACAGT
GTGTGCTGCGGCCCCCGAGGTGAGGCAACGAGCCTTCGGGAGGTCTGGGGTCCGCCCCTT
CACGCGCACGCGTCTGCCATCCTTACTTTACGAGCACCTTCTGTTCTCCCTCGGCATGCG
TCCTGCGCTGCCGTTGGAATTACAAAACTCTTTTTTTGCATCTAGCATTACCTGTTCCGA
CAATAACAATCGTTACAACTTTTCAACAATGGATCTCTTGGCTCTGGCATCGATGAAGAA
CGCAGCGTGAGAC
>FJ820607|uncultured.fungus.4|Fungi
AAGTCGTAACAAGGTTTCCGTAGGTGAACCTGCGGAAGGATCATTAGCGAAGCTCGGAAC
GCACGTTCGGTGTTGATGCTGCCCAGCGATGGGACGTGCTCGCTCGGATGTGTGTCCCTT
CTCTATTCCACCCCATTGTGAACCAAGTGTGCGAGCCGAAGAGAGATCGGAGGCTCACAT
GCAAACCCTTAACATACCCCAATGAAGTATCAGAATGTACCTTGCGTTAACTCGCACAAA
TATAACTTTCAACAACGGATCTCTTGGCTCTCGCATCGATGAAGAACGCAGCGTGAGACA
CTGAGACTGCAC
>HQ832809|Pleosporaceae.sp.LH72|Fungi; Ascomycota; Pezizomycotina; Dothideomycetes; Pleosporomycetidae; Pleosporales; Pleosporaceae
AAGTCGTAACAAGGTCTCCGTAGGTGAACCTGCGGAGGGATCATTACACAAATAAACATG
GAAAGGCTGCCCGCGGCTGGTGTTCCTCTCTTCTCGGGAGGCTCCAGTTGGCGGACGCTG
GACTATTTTTATTACCCTTGTCTTTTGCGCACTTGTTGTTTCCTGGGCGGGTTCGCCCGC
CACCAGGACCACACCATAAACCTTTTGTATGCAGTTGCAATCAGCGTCAGTACAACAAAT
GTAAAATCATTTACAACTTTCAACAACGGATCTCTTGGTTCTGGCATCGATGAAGAACGC
AGCGTGAGAC
>GQ376070|Candida.albicans|Fungi; Ascomycota; Saccharomycotina; Saccharomycetes; Saccharomycetales; Candida
GTCGTAACAAGGTTTCCGTAGGTGAACCTGCGGAAGGATCATTACTGATTTGCTTAATTG
CACCACATGTGTTTTCTTTGAAACAAACTTGCTTTGGCGGTGGGCCCAGCCTGCCGCCAG
AGGTCTAAACTTACAACCAATTTTTATCAACTTGTCACACCAGATTATTACTAATAGTCA
AAACTTTCAACAACGGATCTCTTGGTTCTCGCATCGATGAAGAACGCGACGTAGCGTACG
ACGTACGAACGTACGTAGGACCCTAAGGGCCCCAAAACGGGCCAACGGGGGGAACTAAGG
GGGGGGATA
>GU584953|Lewia.infectoria|Fungi; Ascomycota; Pezizomycotina; Dothideomycetes; Pleosporomycetidae; Pleosporales; Pleosporaceae; Lewia
AGTCGTAACAAGGTCTCCGTAGGTGAACCTGCGGAGGGATCATTACACAATAACAAGGCG
GGCTGGACACCCCCCGCTGGGCACTGCTTCACGGCGTGCGCGGCGGGGCCGGCCCTGCTG
AATTATTCACCCGTGTCTTTTGCGTACTTCTTGTTTCCTGGGTGGGCTCGCCCGCCCTCA
GGACCAACCACAAACCTTTTGCAATAGCAATCAGCGTCAGTAACAACGTAATTAATTACA
ACTTTCAACAACGGATCTCTTGGTTCTGGCATCGATGAAGAACGCAGCGTGAGACACTGA
GACTGCC
>JF945499|uncultured.fungus.5|Fungi
AGTCGTAACAAGGTTTCCGTAGGTGAACCTGCGGAAGGATCATTATCGAGTTCAGAATGT
GGGCTTGAGCTGGCGCTTCGGCGCAAGTGCTCGGCCCCCGCTCATCCACTCAACCCCCTG
TGCACTTTAGAGGTTGTGGTCCCCCGTCATGGGAGCCGCCGGCGCGAGCTGGCTGGGATC
GCGCCTCGACCTTCACACAAACCACTCAAAGTATAGTGAATGTGAATCGCGTTAGCGATG
AAACTTAATACAACTTTCAACAACGGATCTCTTGGCTCTCGCATCGATGAAGAACGCAGC
GTGAGAC
>FJ524295|uncultured.endophytic.fungus|Fungi
AAGTCGTAACAAGGTTTCCGTAGGTGAACCTGCGGAAGGACCATTACCGAGTGCGGGCCC
TCTGGGTCCAACCTCCCATCCGTGTCTATTTCATACCCTGTTGCTTTCGGCGGGCCCGCT
AGCTGCCCCCTCCTGGGGGGCGCCGGCCGCCGGGGGGCTACCCTGCCCCCGGGCCCGTGC
CCGCCGGGGACACCAACACTGAACACTGTCTGAAGGTTGCAGTCTGAGTTTTCATAAAGA
AAATTGTTAAAACTTTCAACAACGGATCTCTTGGTTCCGGCATCGATGAAGAACGCAGCG
TGAGAC
>GQ999348|uncultured.fungus.6|Fungi
GAGTCGTAACAAGGTTTCCGTAGGTGAACCTGCGGAAGGATCATTATCGAATTTTGAAGT
CCGTCTTGAGCTGGCGCTGCAGGTGCTCGGTCGGGCCTTTCATCCATTCTACCCCTGTGC
ACTTTGAAACGTAGGTTCTGGGTTGCGGTGCTCGCTGTATGCGTGTGCTTCGCTTAGCCT
CGTTTTATTACAAACACCTTTTATTGTCTTGTCGAATGTAGTTGCTCAGTCATGAGCTAA
AAGTTAATACAACTTTCAACAACGGATCTCTTGGCTCTCGCATCGATGAAGAACGCAGCG
TGAGAC
>DQ421242|uncultured.soil.fungus.1|Fungi
AAAGTCGTAACAAGGTTTCCGTAGGTGAACCTGCGGAAGGATCATTATCGAGTTTTGACT
GGGTTGTAGCTGGCCTTCCGAGGCATGTGCACGCCCTGCTCATCCACTCTACACCTGTGC
ACTTACTGTGGGTATCAGATCGTGAAGCGTGCTCTTTTTACCGGAGCTTGTGAAGCGTGT
CTGTGCCTGCGTTTATCACAAACACTATAAAGTATCAGAATGTGTATTACGATGTAACGC
ATCTATATACAACTTTCAGCAACGGATCTCTTGGCTCTCGCATCGATGAAGAACGCAGCG
TGAGAC
>EU292354|uncultured.fungus.7|Fungi
AAGTCGTAACAAGGTTTCCGTAGGTGAACCTGCGGAAGGATCATTATCGAATTACAGGGC
TTTGGCTGTGCTGGCCCTTTCGGGGCATGTGCACGTCTCCGCCCTTTAATCCAAATCAAC
CCCTGTGAACCAACCGTGAGGCGCGTCTGTGATGGACGCCGCCCCATGCTTTATCATAAA
CACTTGTATGTCTCAGAATGTAAAATCGATATCGTCGCCCTAAAAAGCGCTCGGTAAAAA
AATTAATACAACTTTCAACAACGGATCTCTTGGCTCTCGCATCGATGAAGAACGCAGCGT
GAGAC
>GU054305|uncultured.fungus.8|Fungi
AGTCGTAACAAGGTTTCCGTAGGTGAACCTGCGGAAGGATCATTAACGAATTGTAAAGGG
GGTTGATGCTGGTAGAGTTCTCTCTGCATGTGCTCGCTCCCGACAATCTCTTAATTCATA
CACCTGTGCACCCTCTGGGAGTTTGGTTATCCGGTTCATTCTGGATTTTTTCCCTCTCTC
CTTTTTATAGGAACCCCCTTTTGTAAAACATCGAACGTGAATTAGTGCCGCAAGGCCTTA
AACAAATACAACTTTTAACAACGGATCTCTTGGCTCTCGCATCGATGAAGAACGCAGCGT
GAGAC
>HM189966|Thelephora.terrestris|Fungi; Basidiomycota; Agaricomycotina; Agaricomycetes; Incertae sedis; Thelephorales; Thelephoraceae; Thelephora
AAAGTACGTAACAAGGTTTCCGTAGGTGAACCTGCGGAAGGATCATTACTGAATTGTCAA
AACGGGTTAGTTGCTGGCCCTCATAGGGGCGATGTGCACGCTCTGTTTACACATCCACTC
ACACCTGTGCACCCTCTGTAGTTCTATGGTCTGGGGACCCTGTCTTCCTTCTGTGGTTCT
ACGTCTTTACACACACACTGTAATAAAGTTTTATGGAATGTACATCGCGTCTAACGCAAT
ACAATACAACTTTCAGCAACGGATCTCTTGGCTCTCGCATCGATGAAGAACGCAGCGTGA
GAC
>JF792848|Debaryomyces.sp.DVM|Fungi; Ascomycota; Saccharomycotina; Saccharomycetes; Saccharomycetales; Saccharomycetaceae; Debaryomyces
AGTCGTAACAAGGTTTCCGTAGGTGAACCTGCGGAAGGATCATTACAGTATTCTTTTTGC
CAGCGCTTAAATTGCGCGGCGAAAAAACCTTACACACAGTGTTTTTTGTTATTACAAGAA
CTTTTGCTTTGGTCTGGACTAGAAATAGTTTGGGCCAGAGGTTTACTGAACTAAACTTCA
ATATTTATATTGAATTGTTATTTATTTAATTGTCAATTTGTTGATTAAAATTCAAAAAAT
CTTCAAAACTTTCAACAACGGATCTCTTGGTTCTCGCATCGATGAAGAACGCAGCGTGAG
AC
>JF737793|uncultured.Aspergillus|Fungi; Ascomycota; Pezizomycotina; Eurotiomycetes; Eurotiomycetidae; Eurotiales; Trichocomaceae
AGTCGTAACAAGGTTTCCGTAGGTGAACCTGCGGAAGGATCATTACCGAGTGTTTGGATG
CCCCCTTCTTGGGGGGTGTCCGTCCTCCCATCCGTGTCTATTGTACCCTGTTGCTTCGGC
GGGCCCGCCCTCTTGTGGCCGCCGGGGGGGCTTCCCTTGCCCCCCGGGCCCGCGCCCGCC
GGAGACCTCAACCATTGAACACTGTCTGAAGGTTGCAGTCTGAGTACCGATAAACAAATC
GTTAAAACTTTCAACAACGGATCTCTTGGTTCCGGCATCGATGAAGAACGCAGCGTGAGA
C
>HQ832844|Aspergillus.sp.LH5|Fungi; Ascomycota; Pezizomycotina; Eurotiomycetes; Eurotiomycetidae; Eurotiales; Trichocomaceae; Aspergillus
AAAGTCGTAACAAAGGTTTTCCGTAGGTGAACCTGCGGAAGGATCATTACTGAGTGAGGG
TCCCTCGGGGCCCAACCTCCCACCCGTGTATACCGTACCTTGTTGCTTCGGCGGGCCCGC
CGCGCAAGCGGCCGCCGGGGGGGGCGTCAAACCCCCCTCCCTAGGCGAGCGCCCGCCGGA
GACACCAACGTGAACACTGTCTGAGGTTTTTGTTGTCTGAGTTCGATTGTATCGCAATCA
GTTAAAACTTTCAACAATGGATCTCTTGGTTCCGGCATCGATGAGGAACGCAGCGTGAGA
C
>GQ999240|uncultured.fungus.10|Fungi
AAAGTCGTAACAAGGTTTTCCGTAGGTGAACCTGCGGAAGGATCATTACCGAGTGTTTGG
GCGCCCCCTCGCGGGGGTGCCCGTCCTCCCATCCGTGTCTATTTGTACCCTGTTGCTTCG
GCGGGCCCGCCCATCGTGGCCGCCGGGGGGGCTTCACTGCCCCCGGGCCCGTGCCCGCCG
GAGACCTCAACCATGAACACTGTCTGAAGGTTGCAGTCTGAGTGAATGATATAAAAATCG
TTAAAACTTTCAACAACGGATCTCTTGGTTCCGGCATCGATGAAGAACGCAGCGTGAGAC
>FJ820808|uncultured.fungus.11|Fungi
AGTCGTAACAAGGTTTCCGTAGGTGAACCTGCGGAAGGATCATTACCGAGTTAGGGTTGC
TCCGCAGCCCGACCTCCCAACCCTTTGTCTAATTTACCTTGTCGTTGCTTCGGCGGACCG
GTTGACCAACTGGTCTTGACCGCCGGGGGGTTCGTCCCCTGGAGAGCGTCCGCCGACGGC
CCAACCACAAACTCTTGTACCAAACCATGTCGTCTGAATTACTTGATTAAAAATCAAAAA
ACAAAACTTTCAACAACGGATCTCTTGGTTCTGGCATCGATGAAGAGCGCAGCGTGAGAC
>HQ436053|uncultured.fungus.12|Fungi
AGTCGTAACAAGGTTTCCGTAGGTGAACCTGCGGAAGGATCATTACCGAGTGTTTGGATG
CCCCTTCTTGGGGTGTCCGTCCTCCCATCCGTGTCTATTGTACCCTGTTGCTTCGGCGGG
CCCGCCCGCTTTGTGGCCGCCGGGGGGCTTCTTGCCCCCGGGCCCGCGTCCGCCGGAGAC
CTATCAACCATTGAACACTGTCTGAAGGTTGCAGTCTGAGTACCGATAAAAGCAAAATCG
TTAAAACTTTCAACAACGGATCTCTTGGTTCCGGCATCGATGAAGAGCGCAGCGTGAGAC
>GU122898|uncultured.fungus.13|Fungi
AAAGTCGTAACAAGGTTTCCGTAGGTGAACCTGCGGAAGGATCATTAACGAATTTCTCAA
AAGTTGCTTACAGCGTTGTGCGGTCATTCGCATATGTTGAAGGTAGCTCTTGAGCATTTC
ACACATCCCCTGTGCACCTTAAGAGGGTAACTGTTTTATCTTGAGCGCGTTGTGCTCGAT
AGGACGTGTTGCCCTCTCTTTACAAAATCTTATGTCTAGAATGTCTGATAAAATTAAACA
AAATAACTTTCAACAACGGATCTCTTGGCTCTCGCATCGATGAAGAACGCAGCGTGAGAC
>JF440573|Peniophora.cinerea|Fungi; Basidiomycota; Agaricomycotina; Agaricomycetes; Incertae sedis; Russulales; Peniophoraceae; Peniophora
AAAGTACGTAACAAGGTTCCCGTACGGTGAACCTGCGGAAGGATCATTAGCGAAGCTCGG
AATGCGTGTTCGGTCTGATGCTGCCCGGCAACGGGATGTGCTCGGCCGGATGCGTGTCCC
TTCTCTATTCCACCCCTTTGTGAACCAAGTGTGCGAGCCGAAGAGAGATCGGAGGCTCGC
ATGTAACCCTTAACATACCCCAATGAAGTATCAGAATGTACCTTGCGTTAACTCGCACAA
ATACAACTTTCAACAACGGATCTCTTGGCTCTCGCATCGATGAAGAACGCAGCGTGAGAC
>JF340283|Lewia.infectoria.1|Fungi; Ascomycota; Pezizomycotina; Dothideomycetes; Pleosporomycetidae; Pleosporales; Pleosporaceae; Lewia
AACGTCGTAACAAGGTCTCCGTAGGTGAACCTGCGGAGGGATCATTACACAATAACAAGG
CGGGCTGGAACACCCCCAGCCGGGCACTGCTTCACGGCGTGCGCGGCTGGGCCGGCCCTG
CTGAATTATTCACCCGTGTCTTTTTGCGTACTTCTTGTTTCCTGGGTGGGCTCGCCCGCC
ATCAGGACCAACCACAAACCTTTTGCAATAGCAATCAGCGTCAGTAACAACGTAATTAAT
TACAACTTTCAACAACGGATCTCTTGGTTCTGGCATCGATGAAGAACGCAGCGTGAGAC
>GU017515|Herpotrichiellaceae.sp.KH00305|Fungi; Ascomycota; Pezizomycotina; Eurotiomycetes; Chaetothyriomycetidae; Chaetothyriales; Herpotrichiellaceae
GTCGTAACAAGGTTTCCGTAGGTGAACCTGCGGAAGGATCATTACCGAGTTAGGGTTGTC
TCGACAGCCCGACCTCCCAACCCTGTGTCTACCGTACCTTGTCGTTGCTTCGGCGGACCG
GTCTCGAAGAGACCGCCGGGGACCGTGCCTGGAGAGCGTCCGCCGATGGCCCAACCACAC
ACAAAACTCTTGTACCGAAAACCTGTCGTCTGAATAACTTGATGTATCAAATCAAAACAC
AAAACTTTCAACAACGGATCTCTTGGTTCTGGCATCGATGAAGAACGCAGCGTGAGAC
>JN198410|Cytospora.sp.2.J10|Fungi; Ascomycota; Pezizomycotina; Sordariomycetes; Sordariomycetidae; Diaporthales; Valsaceae; Cytospora
AAAGTACGTAACAAGGTCTCCATTGGTGAACCAGCGGAGGGATCATTGCTGGAAGCGCCG
CAAGGTGCACCCAGAAACCCTTTGTGAACTTATACCTATTATCGTTGCCTCGGCGCTGGC
TGCCTCGTCTCTCTGCAGACAGGCGCCCTCTCTTCGGAGGGGACAGCAGGCCCGCCGGCG
GCCTACTCAACTCTTGTTTTTACTGAGTATCTTCTGAGTAAAGCTTCTAAAATGAATCAA
AACTTTCAACAACGGATCTCTTGGTTCTGGCATCGATGAAAGAGCGCAGCGTGAGAC
>GU017496|Aspergillus.penicillioides|Fungi; Ascomycota; Pezizomycotina; Eurotiomycetes; Eurotiomycetidae; Eurotiales; Trichocomaceae; Aspergillus
AAGTCGTAACGAGGTTTCCGTAGGTGGACCTGCGGAAGGATCATTACCGAGTGTTTGGAT
GCCCCTCCTCGGGGTGTCCGTCCTCCCATCCGTGTCTATTTGTACCCTGTTGCTTCGGCG
GGCCCGCCCTTCGTGGCCGCGGGGGGCTTCCCTGCCCCCGGGCCCGTGCCCGCCGGAGAC
CTCAACCATGAACACTGTCTGAAGGTTTGCAGTCTGAGTACCGATATAAAAAATCGTTAA
AACTTTCAACAACGGATCTCTTGGTTCCGGCATCGATGAAGAACGCAGCGTGAGAC
>AM269793|Perenniporia.fraxinea|Fungi; Basidiomycota; Agaricomycotina; Agaricomycetes; Incertae sedis; Polyporales; Polyporaceae; Perenniporia; Perenniporia fraxinea
GTCGTAACAAGGTTTCCGTAGGTGAACCTGCGGAAGGATCATTATCGAGTTTTGAAAGGG
GTTGTAGCTGGCCTTCAGAGGCATGTGCACGCCCTGCTCAATCCACTCTACACCTGTGCA
CTTACTGTGGGTTTCGGAGGTGAAGCGTGCTTTCGCTCGCGGATCTAACGGGCCCGCGTT
TTTACTACAAACACTTTAAAGTAAACGAACGTGTGTCGCGACGTAACGCGTCTATATACA
ACTTTCAGCAACGGATCTCTTGGCTCTCGCATCGATGAAGAGCGCAGCGTGAGAC
>JF440567|Agaricomycetes.sp.VL164|Fungi; Basidiomycota; Agaricomycotina; Agaricomycetes
GAGTCGTAACAAGGTTTCCGTAGGTGAACCTGCGGAAGGATCATTATCGAATGAAATCGG
AGTCGGTTGTCGCTGGCCTCTTCACCGAGGCATGTGCACGCCTTCTCTGTTCATCCACAC
ACACCTGTGCACTTGTGAGACGGATCCGACCCTCTCGCGGGGGAAAACGGTCCGTCTATT
ATACATAAACTCCATTGTAATAAATTTGAATGTAATCTGATGTAACGCATCTTTAAACTA
AGTTTCAACAACGGGATCTCTTGGGCTCTCGCATCGATGAAGAACGCAGCGTGAG
>AF011309|Golovinomyces.sordidus|Fungi; Ascomycota; Pezizomycotina; Leotiomycetes; Erysiphales; Erysiphaceae; Golovinomyces
AAAGTCGTAACAAGGTTTTCCGTAGGTGAACCTGCGGAAGGATCATTACAGAGCGTGAGA
CTCGGCCCGGGCGTGTCCCGCGTGTCGAGTCGACCCTCCACCCGTGTTGACTTTATCTGT
TGCTTTTGGCGGGCCAGGTGCCTGGCGCCGACCGGCTGCGTGCTGGCTCGTGTCCGCCAA
AGACCCCCATCTAACTCGTGTTGTCGTGTGGTCTGAGGAAGAAATATTGAATTGTTAAAA
ACTTTCAACAACGGATCTCTTGGCTCTGGCATCGATGAAGAGCGCAGCGTGAGAC
>AJ496629|Phaeosphaeria.eustoma|Fungi; Ascomycota; Pezizomycotina; Dothideomycetes; Pleosporomycetidae; Pleosporales; Phaeosphaeriaceae; Phaeosphaeria; Phaeosphaeria eustoma
AAAGTACGTAACAAGGTTTCCGTAGGTGAACCTGCGGAAGGATCATTACAATTCAGTAGC
TTGCTACTGTCAGGAGGTGCTGTAAGCCCGTATAGTTTAATTACTGATGAGCGGCAGGCC
CTCTGTTTGTACCCTTGTCTCTTGCGCACTCATGTTTCCTCGGCGGGCTTGCCCGCCGGT
TGGACAAAACTATAACCTATTCAATTTTCAATCAGCGTCTGAAAAAACTTAATAATTACA
ACTTTCAACAACGGATCTCTTGGTTCTGGCATCGATGAAGAGCGCAGCGTGAGAC
>GQ851701|uncultured.fungus.18|Fungi
AAGTCGTAACAAGGTTTCCGTAGGTGAACCTGCGGAAGGATCATTAACGAGTAACTGAAC
AGGTTGTAGCTGGCCTTTCGGGCATGTGCACACCTGGCTCATCCACTCTTCAACCTCTGT
GCACTTGTTGTAGGTCGGTAGAAGAGCGAGCATCTAATGCTTGCTTGGAAGCCTTCCTAT
GTTTTACTACAAACGCTTCAGTTTAAGAATGTTTACCTGCGTATAACGCATTTATATACA
ACTTTCAGCAACGGATCTCTTGGCTCTCGCATCGATGAAGAACGCAACGTGAGAC
>GQ376070|Candida.albicans.1|Fungi; Ascomycota; Saccharomycotina; Saccharomycetes; Saccharomycetales; Candida
GTCGTAACAAGGTTTCCGTAGGTGAACCTGCGGAAGGATCATTACTGATTTGCTTAATTG
CACCACATGTGTTTTTCTTTGAAACAAACTTGCTTTGGCGGTGGGCCCAGCCTGCCGCCA
GAGGTCTAAACTTACAACCAATTTTTTATCAACTTGTCATTCTACAAACCACTGTTTTAA
AATGTTTACTAGAATGTCCAAGCAGTTAAGCTGTTGAAATATTAAAAGTTTTATAAAACT
TTCAGCAACGGATCTCTTGGTTCAGGCATCGATGAAGAGCGCAGCGTGAGAC
>GU566226|Basidiomycota.sp.D14|Fungi; Basidiomycota
AGTCGTAACAAGGTTTCCGTAGGTGAACCTGCGGAAGGATCATTAATGAAATTTATGACT
GGAGTTGTAGCTGGCCTTTAAAAAAACGGCATGTGCACGCTCCTTTCACTAATCCACACA
CACCTGTGCACCTTCGCGGGGGTTCCCTTCGTTAACTCGAAGAGGCTCGCGTCCCTTTAC
ACACCCTTTGTATGTCTTAAGAATGTCTACTCGATGTAATAAAACGCATCTAATACAACT
TTCAACAACGGATCTCTTGGCTCTCGCATCGATGAAGAGCGCAGCGTGAGAC
>JF439461|Aspergillus.niger|Fungi; Ascomycota; Pezizomycotina; Eurotiomycetes; Eurotiomycetidae; Eurotiales; Trichocomaceae; Aspergillus
AAAAGTCGTAACAAGGTTTTCCGTAGGTGAACCTGCGGAAGGATCATTACCGAGTGCGGG
TCCTTTGGGCCCAACCTCCCATCCGTGTCTATTGTACCCTGTTGCTTCGGCGGGCCCGCC
GCTTGTCGGCCACCGGGGGGGCGCCTCTGCCCCCCGGGCCCGTGCCCGCCGGAGACCCCA
ACACGAACACTGTCTGAAAGCGTGCAGTCTGAGTTGATTGAATGCAATCAGTTAAAACTT
TCAACAATGGATCTCTTGGTTCCGGCATCGATGAAGAACGCAGCGTGAGAC
>EF505609|uncultured.endophytic.fungus.1|Fungi
AAGTCGTAACAAGGTTTCCGTAGGTGAACCTGCGGAAGGATCATTACACTCAGTAGTTTA
CTACTGTAAAGGGGGCTGTTAGTCTGTATAGCGCAAGCTGATGAGCAGCTGGCCTCTTTT
ATCACCCTTGTCTTTTGCGTACCCACGTTTCCTCGGTAGGCTTGCCTGCCGATTGGACAA
AACCTATAACCTTTTTTAAATTTCAATCAGCGTCTGAAAAACCTAATAATTACAACTTTC
AACAACGGATCTCTTGGTTCTGGCATCGATGAAGAGCGCAGCGTGAGAC
>JF945950|uncultured.fungus.19|Fungi
AAGTCGTAACAAGGTTTCCGTAGGTGAACCTGCGGAAGGATCATTACCTTCACAGTCCGA
AAAGGACTGCTCGGGGGGGCGTCTGCTATGGTAGTTTACCGCTATAGCAAGCTCCTGTCT
GAACCCTTGTCTTTTGCGCACTCACGTTTCCTCGGCGAGCTTGCTCGCCGGTTGGACAAC
CTTATAACCTTTTTAATTTTTAATCAGCGTCTGAAAATAATTATAATAATTACAACTTTC
AACAACGGATCTCTTGGTTCTGGCATCGATGAAGAACGCAGCGTGAGAC
>GQ338244|Aspergillus.terreus|Fungi; Ascomycota; Pezizomycotina; Eurotiomycetes; Eurotiomycetidae; Eurotiales; Trichocomaceae; Aspergillus
AGTCGTAACAAGGTTTCCGTAGGTGAACCCGCGGAAGGATCATTACCGAGTGCGGGTCCT
CGTGGCCCAACCTCCCACCCGTGACTATTTGTACCTTGTTGCTTCGGCGGGCCCGCCAGC
CCTGCTGGCCGCCGGGGGGCGTCTCGCCCCCGGGCCCGTGCCCGCCGGAGACCCCAACAT
GAACCCTGTTCTGAAAGCTTGCAGTCTGAGTGTGATTCTTTGCAATCAGTTAAAACTTTC
AACAATGGATCTCTTGGTTCCGGCATCGATGAAGAACGCAGCGTGAGAC
>GU566217|Aspergillus.fumigatus|Fungi; Ascomycota; Pezizomycotina; Eurotiomycetes; Eurotiomycetidae; Eurotiales; Trichocomaceae
AGTCGTAACAAGGTTTCCGTAGGTGAACCTGCGGAAGGATCATTACCGAGTGAGGGCCCT
CTGGGTCCAACCTCCCACCCGTGTCTATCGTACCTTGTTGCTTCGGCGGGCCCGCCGTTT
CGACGGCCGCCGGGGAGGCCCTGCGCCCCGGGCCCGCGCCCGCCGAAGACCCCAACATGA
ACGCTGTTCTGAAAGTATGCAGTCTGAGTTGATTATCGTAATCAGTTAAAAACTTTTCAA
CAACGGATCTCTTGGTTCCGGCATCGATGAAGAACGCAGCGTGAGGAC
>FJ820755|uncultured.fungus.21|Fungi
AGTCGTAACAAGGTTTCCGTAGGTGAACCTGCGGAAGGATCATTAAAGAGTAAGGGTCTC
TGGCCCGAACCTCCAACCCTCTGTTGTTATAACTACTTCGTTGCTTTGGTCGGGACCGGC
AAAGGTTACTCCCGACGCGCGCCGGTCTCCGGACAGGCGAGCGCCCGCCAGAGTCTAACC
AAACTCTTGTTTTAAACCTGTCGTCTGAGTATAAAATTTTAATTAAATTAAAACTTTACA
ACAACGGATCTCTTGGTTCTCGCATCGATGAAGAACGCAGCGTGAGAC
>EF652045|Aspergillus.gracilis|Fungi; Ascomycota; Pezizomycotina; Eurotiomycetes; Eurotiomycetidae; Eurotiales; Trichocomaceae; Aspergillus
AAAAGTCGTAACAAGGTTTTCCGTAGGTGAACCTGCGGAAGGATCATTACCGAGTGCGGG
CCCTCTGGGTCCAACCTCCCATCCGTGTCTCTTGTACCCTGTTGCTTCGGCGGGCCCGCC
TTTTTGGCCGCCGGGGGGCTTCCCGCCCCCGGGCCCGCGCCCGCCGGAGACTCCAACACG
AACACTGTCTGAAGGTTGCCGTCTGAGTTTTTCATATACGAAAAATCGTTAAAACTTTCA
ACAACGGATCTCTTGGTTCCGGCATCGATGAGGAACGCAGCGTGAGAC
>GU931763|uncultured.Ascomycota.1|Fungi; Ascomycota
AGTCGTAACAAGGTTTCCGTAGGTGAACCTGCGGAAGGATCATTAAAGAGTAAAGGGTGC
TCAGCGCCCGACCTCCAACCCTTTGTTGTTAAAAACTACCTTGTTGCTTTGGCGGGACCG
CTCGGTTCCGAGCCGCTGGGGATTCGTCCCAGGCGAGCGCCCGCCAGAGTTAAAACCAAA
CTCTTGTTATTTAAACCGGTCGTCTGAGTTAAAATTTTTGAATAAATCAAAAACTTTCAA
CAACGGATCTCTTGGTTCTCGCATCGATGAAGAACGCAGCGTGAGAC
>AF444671|Bensingtonia.sp.PYCC.5562|Fungi; Basidiomycota
AAGTCGTAACAAGGTTTTCGTAGGTGAACCTGCGGAAGGATCATTAGTGAAAACACAAGA
GTGCTCTTCATTGAGGCTCGTTTTTAACTATCCATTACACTTAGTGCACTTGAAATCTTA
TATTCTTCAAATACCTTCACGGGTTGTCGAAGTCTATAACACACATACATAACCCCTTTG
AATATTTAATAAGAGATGAGGATGTAAATAACCAATGAAATTTGAAAGAACAACTTTCAG
CAACGGATTTCTTGGCTCTCGCATCGATGAAGAACGCAGCGTGAGAC
>AF444562|Kondoa.aeria|Fungi; Basidiomycota
AAAGTCGTAACAAGGTTTTCGTAGGTGAACCTGCGGAAGGATCATTAGTGAAAACATAAG
AGTGCTCTTTGTTGAGGCTCGTTTAACTATCCATTACACTTTGTGCATTTGAAAACATTA
CTTGGATGCTTTGGGCTTCGGTCCTTTGTGTTGTTATCAAGTATCTTTACACAACCCCAT
TGCTTTACATGAGATGATGATGTTACATAATTTGAAAATGAAAAGAAACAAACTTTCAGC
AACGGATGTCTTGGCTCTCGCATCGATGAAGAACGCAGCGTGAGAC
>HQ540688|Davidiellaceae.sp.PIMO_97|Fungi; Ascomycota; Pezizomycotina; Dothideomycetes; Dothideomycetidae; Capnodiales
GTCGTAACAAGGTCTCCGTAGGTGAACCTGCGGAGGGATCATTACAAGAACGCCCGGGCT
TCGGCCTGGTTATTCATAACCCTTTGTTGTCCGACTCTGTTGCCTCCGGGGCGACCCTGC
CTTCGGGCGGGGCTCCGGGTGGACACTTCAAACTCTTGCGTAACTTTGCAGTCTGAGTAA
ACTTAATTAATAAATTAAAACTTTTAACAACGGATCTCTTGGTTCTGACATCGATGAAGA
ACGCAGCGTGAGACACTGAGACTACCAAGGCACACAGGGGGGATA
>EU668239|uncultured.Ceratobasidium|Fungi; Basidiomycota; Agaricomycotina; Agaricomycetes; Incertae sedis; Ceratobasidiales; Ceratobasidiaceae
GTCGTAACAAGGTTTCCGTAGGTGAACCTGCGGAAGGATCATTATTGAATGAATATAGAG
TTGGTTGTCGCTGGCTCCTCCGGGAGCATGTGCACGCTTTTCTCTTTTCATCCACACACA
CCTGTGCACTTGTGAGACGGAGGACCGTAAAAAGTCTTCCGTCTATTAAACCACACAAAC
CCCATTGTATTTAAATTGAATGTAATTGATGTAACGCATCATTAGAACTAAGTTTCAGCA
ACGGATCTCTTGGTTCAGGGATCGATGAAGAACGCAGCGTGAGAC
>JF440579|Schizophyllum.commune|Fungi; Basidiomycota; Agaricomycotina; Agaricomycetes; Agaricomycetidae; Agaricales; Schizophyllaceae; Schizophyllum
AGTCGTAACAAGGTTTCCGTAGGTGAACCTGCGGAAGGATCATTAACGAATCAAACAGGT
TCATCTTGTTCTGATCCTGTGCACCTTATGTAGTCCCAAAGCCTTCACGGGCGGCGGTTG
ACTACGTCTACCTCACACCTTAAAGTATGTTAACGAATGTAATCATGGTCTTGACANGAC
CCCTAAAAGTTATACAACTTTCGACAACGGATCTCTTGGCTCTCGCATCGATGAAGAACG
CAGCGTGAGACACTGAGACTGCCAAGGGACACGACGAGGGGATA
>FJ441640|Aspergillus.candidus|Fungi; Ascomycota; Pezizomycotina; Eurotiomycetes; Eurotiomycetidae; Eurotiales; Trichocomaceae; Aspergillus; Aspergillus candidus
AGTCGTAACAAGGTTTCCGTAGGTGAACCTGCGGAAGGATCATTACCGAGTGAGGGTTTC
TCTGAAGCCCAAACCTCCCACCCGTGTATACCGTACCCTGTTGCTTTCGGCGGGCCCGCC
TCACGGCCGCCGGGGGACCTCGCGTCCCCGGGCCCGCGCCCGCCGAAGACCCCAACACGA
ACACTGTCTGAAAAGTGCAGTCTGAGTCGATTGTTACCAATCAGTCAAAACTTTCAACAA
TGGATCTCTTGGTTCCGGCATCGATGAAGAACGCAGCGTGAGAC
>EU932843|uncultured.Saccharomycetales|Fungi; Ascomycota; Saccharomycotina; Saccharomycetes
AGTCGTAACAAGGTTTCCGTAGGTGAACCTGCGGAAGGATCATTACTGATTTGCTTAATT
GCACCACATGTGTTTTTCTTTGAAACAAACTTGCTTTGGCGGCGGGCCCAGCCTGCCGCC
AGAGGTCTAAACTTACAACCAATTTTTTATCAACTTGTCACACCAGATTATTACTTAATA
GTCAAAACTTTCAACAACGGATCTCTTGGTTCTCGCATCGATGAAGAACGCAGCGTGAGA
CACTGAGACTGCCAAGGCACACAGGGAGGGGGGGGGGGGGGGTA
>FM178239|uncultured.Dothioraceae|Fungi; Ascomycota; Pezizomycotina; Dothideomycetes; Dothideomycetidae; Dothideales; Dothioraceae
AGTCGTAACAAGGTTTCCGTAGGTGAACCTGCGGAAGGATCATTAAAGAGTAAGGGTGCT
CAGCGCCCGACCTCCAACCCTTTGTTGTTTAAAACTACCTTGTTGCTTTTGGCGGGACCG
CTCGGTCTCGAGCCGCTGGGGATTCGTACCCAGGCGAGCGCCCGCCAGAGTTAAACCAAA
CTCTTGTTATTTAACCGGTCGTCTGAGCTAAAATTTTGAATAAATCAAAACTTTCAACAA
CGGGTCTCTTGGTTCTCGCATCGATGAAGAACGCAGCGTGAGAC
>HQ832995|Penicillium.sp.BMP3038|Fungi; Ascomycota; Pezizomycotina; Eurotiomycetes; Eurotiomycetidae; Eurotiales; Trichocomaceae; Penicillium
AAGTCGTAACAAGGTTTCCGTAGGTGAACCTGCGGAAGGATCATTACCGAGTGAGGGCCC
TTTGGGTCCAACCTCCCACCCGTGTTTATTTTACCTTGTTGCTTCGGCGGGCCCGCCTTT
ACTGGCCGCCGGGGGGCTCACGCCCCCCGGGCCCGCGCCCGCCGAAGACACCCCCCGAAC
TCTGTCTGAAGATTGAAGTCTGAGTGAAAATATAAATTTATTTTAAAACTTTTCAACAAC
GGATCTCTTGGTTCCGGCATCGATGAAGAACGCAGCGTGAGAC
>AY739113|Podosphaera.fusca|Fungi; Ascomycota; Pezizomycotina; Leotiomycetes; Erysiphales; Erysiphaceae; Podosphaera; Podosphaera fusca
AGTCGTAACAAGGTTTCCGTAGGTGAACCTGCGGAAGGATCATTACTGAGCGCGAGGCCC
CGCAGCGCGCAAGACTCTGCGGCGGTTTGACCCTCCACCCGTGTGAACTCTTATCTGTTG
CTTTGGCGGGCCGGGCTCGACCTGCCGGCTCCGGCTGGCGAGTGCCCGCCAGAGAAGCCC
CAACTCGTGCTGTGAGTGTTGTCTGAGGAAATGTGGAATTAGTAAAACTTTCAACAACGG
ATCTCTTGGCTCTGGCATCGATGAAAGAACGCAGCGTGAGAC
>FJ820755|uncultured.fungus.23|Fungi
AGTCGTAACAAGGTTTCCGTAGGTGAACCTGCGGAAGGATCATTAAAGAGTAAGGGTCTC
TGGCCCGAACCTCCAACCCTCTGTTGTTATAACTACTTCGTTGCTTTGGCGGGACCGCAA
AGGTTCTCCCGAGCGCGCCGGTCTCCGGACAGGCGAGCGCCCGCCAGAGTCTAACCAAAC
TCTTGTTTTAAACCAGTCGTCTGAGCATAAAATTTTAATTAATTAAAACTTTCAACAACG
GACCTCTTGGTTCTCGCATCGATGAAGAGCGCAGCGTGAGAC
>HQ607791|Penicillium.verruculosum|Fungi; Ascomycota; Pezizomycotina; Eurotiomycetes; Eurotiomycetidae; Eurotiales; Trichocomaceae; Penicillium
AAGTACGTAACAAGGTTTACCGTAGGTGAACCTGCGGAAGGATCATTACCGAGTGCGGGC
CCTCGCGGCCCAACCTCCCACCCTTGTCTCTCTACACCTGTTGCTTTGGCGGGCCCACCG
GGGCCGACCCGGTCGCCGGGGACGCTCGTCCCCGGGCCCGCGCCCGCCGAAGCGCCCTGT
GAACCCTGATGAAGATGGACTGTCTGAGTACTATGAAAATTGTCAAAACTTTCAACAATG
GATCTCTTGGTTCCGGCATCGATGAAGAACGCAGCGTGAGAC
>GQ999268|uncultured.fungus.24|Fungi
AAAGTACGTAACAAGGTTTCCGTAGGTGAACCTGCGGAAGGATCATTACCGAGTGAGGGC
CCTCTGGGTCCAACCTCCCATCCGTGTTTATTTTTACCTTGTTGCTTCGGCGGGCCCGCC
TTTACTGGCCGCCGGGGGCGTCACGCTCCCGGGCCCGCGCCCGCCGAAGACACCCCCGAA
CTCTGTCTGAAGATTGCAGTCTGAGTGAAAACGAAATTATTTAAAACTCTCAACAACGGA
TCTCTTGGTTCCGGCATCGATGAAGAACGCAGCGTGAGAC
>JF973294|Alternaria.alternata|Fungi; Ascomycota; Pezizomycotina; Dothideomycetes; Pleosporomycetidae; Pleosporales; Pleosporaceae; Alternaria
AAGTCGTAACAAGGTCTCCGTAGGTGAACCTGCGGAGGGATCATTACACAAAATATGAAG
GCGGGCTGGAACCTCTCGGGGTTACAGCCTTGCTGAATTATTCACCCTTGTCTTTTGCGT
ACTTCTTGTTTCCTTGGTGGGTTCGCCCACCACTAGGACAAACATAAACCTTTTGTAATT
GCAATCAGCGTCAGTAACAAATTAATAATTACAACTTTCAACAACGGATCTCTTAGTTCT
GGCATCGATGAAGAACGCAGCGTGAGACACTGAGACTTCG
>GU055739|uncultured.Schizothecium|Fungi; Ascomycota; Pezizomycotina; Sordariomycetes; Sordariomycetidae; Sordariales; Lasiosphaeriaceae
AAAGTACGTAACAAGGTCTCCGTTGGTGAACCAGCGGAGGGATCATTACAGGGTTGCAAA
ACTACCCAACCATTGTGAACCTACCTCACCGTTGCTTCGGCGGGTGGCGCCCCCTCACCC
GGAGCGCCGCGCCGGCCCCTCCCCGGGGCCCGGCAACCCGTCAGAGGCCCGCAACTCTTA
GTCATCATTGGCCTCTCTGAGTAACTTATACAATAAGTCAAAACTTTCAACAACGGATCT
CTTGGTTCTGGCATCGATGAAGAACGCAGCGTTGAGAAC
>EU932843|uncultured.Saccharomycetales.1|Fungi; Ascomycota; Saccharomycotina; Saccharomycetes
GTCGTAACAAGGTTTCCGTAGGTGAACCTGCGGAAGGATCATTACTGATTTGCTTAATTG
CACCACATGTGTTTTCTTTGAAACAAACTTGCTTTGGCGGTGGGCCCAGCCTGCCGCCAG
AGGTCTAAACTTACAACCAATTTTTATCAACTTGTCACACCGGATTATTACTTAATAGTC
AAAACTTTCAACAACGGATCTCTTGGTTCTCGCATCGATGAAGAACGCAGCGTAGAGACA
CGTGAACGCTCGACCGAAGGCCAACACGGGAGGGGGTA
>AM901879|uncultured.Basidiomycota.4|Fungi; Basidiomycota
GTCGTAACAAGGTCTCCGTAGGTGAACCTGCGGAAGGATCATTAGTGAATAAACAAGTGC
AGGTTGTGCTGGCCTTCTTGGTATGTGCACGCCTGCCAAAAGTTTCATTCCATCTTCCCA
CCTGTGCACTCTGTGTAGATTCTGTATGCTGTTGTCAAGCCTTTATTGTGCTTGGTTGAG
AGGAGTTGCTTGTTTTCACAAACAAGCTCTTCTTGGGCATGCAGGTCTATGTTTATATCA
ACACCATATGAATGTTTTAGAATGTGTTTTAGGCTTTT
>JF720036|uncultured.fungus.25|Fungi
AGTCGTAACAAGGTTTCCGTAGGTGAACCTGCGGAAGGATCATTACCGAGTGAGGGCCCT
CTGGGTCCAACCTCCCACCCGTGTTTATTTTACCTTGTTGCTTCGGCGAGCCTGCCTTTT
TGGCTGCCGGGGGACATCTGTCCCCGGGTCCGCGCTCGCCGAAGACACCTTAGAACTCTG
TCTGAAGATTGTAGTCTGAGATTAAATATAAAATTATTTAAAAACTTTCAACAACGGATC
TCTTGGTTCCGGCATCGATGAAGAACGCAGCGTGAGAC
>HQ608158|Penicillium.spinulosum|Fungi; Ascomycota; Pezizomycotina; Eurotiomycetes; Eurotiomycetidae; Eurotiales; Trichocomaceae; Penicillium
AAAGTACGTAACAAGGTTTCCGTAGGTGAACCTGCGGAAGGATCATTACTGAGTGAGGGC
CCGTCTGGGTCCAACCTCCCACCCGTGTTTATTGTACCTTGTTGCTTCGGTGCGCCCGCC
TCACGGCCGCCGGGGGCGTTCTGCCCCGGGTCCGCGCGCACCGGAGACACTATTGAACTC
TGTCTGAAGATTGCAGTCTGAGCATAAACTAAATAAGTTAAAACTTTCAACAACGGATCT
CTTGGTTCCGGCATCGATGAAGAACGCAGCGTGAGAC
>GU055739|uncultured.Schizothecium.1|Fungi; Ascomycota; Pezizomycotina; Sordariomycetes; Sordariomycetidae; Sordariales; Lasiosphaeriaceae
AAAGTCGTAACAAGGTCTCCGTTGGTGAACCAGCGGAGGGATCATTACAGAGTTGCAAAA
ACTCCCAACCATTGTGAACCTACCTCACCGTTGCTTCGGCGGGTGGCGCCCCCTCACCCG
GAGCGCCGCGCCGGCCCCTCCCCGGGGCCCGGCAACCCGTCAGAGGCCCGCAACTCTTAG
TCATCATTGGCCTCTCTGAGTAACTTATGCAATAAGTCAAAACTTTCAACAACGGATCTC
TTGGTTCTGGCATCGATGAAGAGCGCAGCGTGAGAC
>JF313323|fungal.endophyte|Fungi
AAGTACGTAACAAGGTTTCCGTAGGTGAACCTGCGGAAGGATCATTAATGAATTGAAGGG
GAGTTGATGCTGGCCAGGTCTCTGGCATGTGCTCGCTTCCGACAATCTTATCCATACACC
TGTGCACACTGTGAGGGCATGCAAGTGCCCTTATTTACTACATACACCTAATATGGAAAT
CGCACGTGACTTGCGTCGTATGGCGCTTAAAAACTAAAACAACTTTTAACAACGGATCTC
TTGGCTCTCGCATCGATGAAGAACGCAGCGTGAGAC
>GU721910|uncultured.fungus.26|Fungi
AAGTCGTAACAAGGTCTCCGTAGGTGAACCTGCGGAGGGATCATTACACAAATGAAAAAT
ATGAAGGCCCTTCAAACCGGCTGGATTATTTTTTCTTCACCCTTGTCTTTTTGCGCACTT
GTTGTTTTCCTGGGCGGGTTCGCTCGCCACCAGGACCACACCATAAAACCTTTTTTGTTA
ATGCAATCAGCGTCAGTAAAAAGTAATAATTATTTTTACAACTTTCAACAACGGATCTCT
TGGTTCTGGCATCGATGAAGAACGCAGCGTGAGGC
>EU932843|uncultured.Saccharomycetales.2|Fungi; Ascomycota; Saccharomycotina; Saccharomycetes
AAAGTCGTAACAAGGTTTCCGTAGGTGAACCTGCGGAAGGATCATTACTGATTTTGCTTA
ATTGCACCACATGTGTTTTTTCTTTGAAACAAACTTGCTTTGGCGGTGGGCCCAGCCTGC
CGCCAGAGGTCTAAACTTACAACCAATTTTTTTATCAACTTGTCACACCAGATTATTACT
TAATAGTCAAAACTTTCAACAACGGATCTCTTGGTTCCCGCATCGATGAAGAACGCAGCG
TGAGACACTGAGACTACCAAGGCACACAGGGGATA
>GQ376070|Candida.albicans.2|Fungi; Ascomycota; Saccharomycotina; Saccharomycetes; Saccharomycetales; Candida
AGTCGTAACAAGGTTTCCGTAGGTGAACCTGCGGAAGGATCATTACTGATTTGCTTAATT
GCACCACATGTGTTTTTCTTTGAAACAAACTTGCTTTGGCGGTGGGCCCAGCCTGCCGCC
AGAGGTCTAAACTTACAACCAATTTTTTATCAACTTGTCACACCAGATTATTACTAATAG
TCAAAACTTTCAACAACGGATCTCTTGGTCTCGCATCGATGAAGAACGCGACAGGTCGTA
GGAACGAACCTACGTAGGAACGTACGTCCGAAA
>HQ728257|Eurotium.amstelodami|Fungi; Ascomycota; Pezizomycotina; Eurotiomycetes; Eurotiomycetidae; Eurotiales; Trichocomaceae; Eurotium
GGTCGTAACAAGGTTTCCGTAGGTGAACCTGCGGAAGGATCATTACCGAGTGCGGGCCCT
CTGGGTCCAACCTCCCATCCGTGTCTATCTGTACCCTGTTGCTTCGGCGTGGCCACGGCC
CGCCGGAGACTAACATTTGAACGCTGTCTGAAGTTTGCAGTCTGAGTTTTTAGTTAAACA
ATCGTTAAAACTTTCAACAACGGATCTCTTGGTTCCGGCATCGATGAAGAACGCAGCGTG
AGACACTGAGACTACCAAGGCACACAGGGGATA
>HM535382|Meyerozyma.guilliermondii|Fungi; Ascomycota; Saccharomycotina; Saccharomycetes; Saccharomycetales
AAAGTCGTAACAAGGTTTCCGTAGGTGAACCTGCGGAAGGATCATTACAGTATTCTTTTG
CCAGCGCTTAACTGCGCGGCGAAAAAACCTTACACACAGTGTCTTTTTGATACAGAACTC
TTGCTTTGGTTTGGCCTAGAGATAGGTTGGGCCAGAGGTTTAACAAAACACAATTTAATT
ATTTTTACAGTTAGTCAAATTTTGAATTAATCTTCAAAACTTTCAACAACGGATCTCTTG
GTTCTCGCATCGATGAAGAACGCAGCGTGAGAC
>GQ376070|Candida.albicans.3|Fungi; Ascomycota; Saccharomycotina; Saccharomycetes; Saccharomycetales; Candida
AGTCGTAACAAGGCTTCCGTAGGTGAACCTGCGGAAGGATCATTACTGATTTGCTTAATT
GCACCACATGTGTTTTTCTTTGAAACAAACTTGCTTTGGCGGTGGGCCCAGCCTGCCGCC
AGAGGTCTAAACTTACAACCAATTTTTTATCAACTTGTCACACCAGATTATTACTAATAN
GTTCAAAACTTTCAACAACGGATCTCTTGGTTCTCGCATCGATGAAGAGCGCAGCGTGAG
ACACTGAGACTGCCAAGGCACACAGGGACTAA
>GQ376070|Candida.albicans.4|Fungi; Ascomycota; Saccharomycotina; Saccharomycetes; Saccharomycetales; Candida
GTCGTAACAAGGTTTCCGTAGGTGAACCTGCGGAAGGATCATTACTGATTTGCTTAGTTG
CACCACATGTGTTTTCTTTGAAACAAACTTGCTTTGGCGGTGGGCCCAGCCTGCCGCCAG
AGGTCTAAACTTACAACCAATTTTTATTAACTTGTCACACCAGATTATTACTAATAGTCA
AAACTTTCAACAACGGATCTCTTGGTTCTCGCATCGATGAAGAGCGCAGCGTGAGACACT
TAGACTGCCAACGGACGACACAGGGGGAGTA
>GQ376070|Candida.albicans.5|Fungi; Ascomycota; Saccharomycotina; Saccharomycetes; Saccharomycetales; Candida
AGTCGTAACAAGGTTTCCGTAGGTGAACCTGCGGAAGGATCATTACTGATTTGCTTAATT
GCACCACATGTGTTTTTCTTTGAAACAAACTTGCTTTGGCGGTGGGCCCAGCCTGCCGCC
AGAGGTCTAAACTTACAACCAATTTTTTATCAACTTGTCACACCAGATTATTACTAATAG
TCAAAACTTTCAACAACGGATCTCTTGGTTCTCGCATCGATGAAGAACGCAGCGTGAGAC
ACTGAGACTGCCAAAGAACGCAGCGTGAGAC
>HM565952|Nigrospora.sp.TA26_9|Fungi; Ascomycota; Pezizomycotina; Sordariomycetes; Incertae sedis; Trichosphaeriales; Nigrospora
AAAGTACGTAACAAGGTCTCCGTTGGTGAACCAGCGGAGGGAGTCATTACAGAGTTATCC
AACTCCCAAACCCATGTGAACATATCTCTTTGTTGCCTCGGCGCAAGCTACCCGGGACCT
CGCGCCCCGGGCGGCCCGCCGGCGGACACACCAAACTCTGTTATCTTCGTTGATTATCTG
AGTGTCTTATTTAATAAGTCAAAACTTTCAACAACGGATCTCTTGGTTCTGGCATCGATG
AAGAGCGCAGCGTGAGACACTGAGACTCCAA
>EU301078|Dissoconium.dekkeri|Fungi; Ascomycota; Pezizomycotina; Dothideomycetes; Dothideomycetidae; Capnodiales
AAAGTCGTAACAAGGTCTCCGTAGGTGAACCTGCGGAGGGATCATTACCAGAAGCCGCGC
CGGCCGCAACGCCGGCGCCTTCGCCCAACCCTTTTGTGAATCGCGCCCGATTTTCCCCGG
GGGGACCGCCTGCCCTGCGCGCGCGGCCCCCCGGCGGACCCCTCCAACTCGTGTTGTACC
TGCCGTCCGAGTCTTATGAGAAATCAAACAAAAAACTTTTCAACAACGGATCTCTTGGTT
CTGGCATCGATGAAGAACGCAGCGTGAGAC
>GU062232|Fusarium.lateritium|Fungi; Ascomycota; Pezizomycotina; Sordariomycetes; Hypocreomycetidae; Hypocreales; Nectriaceae; Fusarium
AGTCGTAACAAGGTCTCCGTTGGTGAACCAGCGGAGGGATCATTACCGAGTTTACAACTC
CCAAACCCCTGTGAACATACCTTAATGTTGCCTCGGCGGATTAGCCCGCTCCCCGTAAAA
ACGGGACGGCCCGCCAGAGGACCCAAACTCTAATGTTTCTTATTGTAACTTCTGAGTAAA
ACAAACAAATAAATCAAAACTTTCAACAACGGATCTCTTGGTTCTGGCATCGATGAAGAG
CGCAGCGTGAGACACTGAGACTCGACGAG
>EF504478|uncultured.endophytic.fungus.2|Fungi
AAGTCGTAACAAGGTCTCCGTTGGTGAACCAGCGGAGGGATCATTACCAGAGTGCCCTAG
GCTCTCCAACCCATTGTGAACATACCTAACGTTCCCTCGGCGGGCTCAGCGCGCGGTGCC
TCCGGGCTCCGGGGCGTCCGCCGGGGGACAACCAAACCCTGATTTTTATCGTGTATCTCT
GAGGGGCGAAAGCCCGAAAACAAATAAATCAAAAACTTTCAACAACGGATCTCTTGGCTC
TGGCATCGATGAAGAACGCAGCGTGAGAC
>U57492|Cistella.acuum|Fungi; Ascomycota; Pezizomycotina; Leotiomycetes; Helotiales; Hyaloscyphaceae; Cistella; Cistella acuum
AAAGTCGTAACAAGGTCTCCGTAGGTGAACCTGCGGAGGGATCATTACAGAGAACATCGC
CCTCACGGGTGACTCTCCAACCCTATGTTATTAAAAACCTTTTGTTGCTTTGGCGAGCCG
CCTCACGGCCACGGGCTTCGGCTCGTGCGTGCTCGCCAGAGGACCCCCAAATTCTGAATA
TTAATGTCGTCTGAGTACTATATAATAGTTAAAACTTTCAACAACGGATCTCTTGGTTCT
GGCATCGATGAAGAACGCAGCGTGAGAC
>EU932843|uncultured.Saccharomycetales.3|Fungi; Ascomycota; Saccharomycotina; Saccharomycetes
AGTCGTAACAAGGTTTCCGTAGGTGAACCTGCGGAAGGATCATTACTGATTTGCTTAATT
GCACCACATGTGTTTTCTTTGAAACAAACTTGCTTTGGCGGTGGGCCCAGCCTGCCGCCA
GAGGTCTAAACTTACAACCAATTTTTATCAACTTGTCACACCAGGTTATTACTTAATAGT
CAAAACTTTCAACAACGGATCTCTTGGTTCTCGCATCGATGAAGAACGCAGCGTGAGAGG
GCATCGATGAAGAACGCAGCGTGAGAC
>FJ755830|Sterigmatomyces.sp.F5|Fungi; Basidiomycota
AAGTCGTAACAAGGTTTTCGTAGGTGAACCTGCGGAAGGATCATTAATGAATTCGGGCGC
TCGACTCTGAAATATTGAGATCGGCCCCATTTCTTAATCCACTTCACACTTGTGCACATT
TTTTCCTACTTTCCTTCGGGAGAGTTTGAAAAGCTCTTGTGATTTTTAATCAAGTCCAGG
ATGTGAATCCAATTTGAATAAGTTGTAAAACAACTACAAACGGTGGATCTCTTGGCTCTC
GCATCGATGAAGAACGCAGCGTGAGAC
>FJ872065|Resinicium.bicolor|Fungi; Basidiomycota; Agaricomycotina; Agaricomycetes; Incertae sedis; Polyporales; Meruliaceae; Resinicium; Resinicium bicolor
AAGTCGTAACAAGGTTTCCGTAGGTGAACCTGCGGAAGGATCATTAACGAGTTTTTTAAT
TGTTAGATTAGAGTTGAGCTGGTTAACTTTGTTAACATCAGTGCTCGCTTTAGTTGACAC
AAGTCCACTCATCATTTAACACTTGTGAACTTATTCATTATAAACATTATCATTTGTTAT
TGGAACGTTTGAATTATAACAAGTTAATACAACTTTCAACAACGGATCTCTTGGTTCTCG
CATCGATGAAGAACGCAGCGTGAGAC
>GU017495|Mycosphaerella.sp.KH00254|Fungi; Ascomycota; Pezizomycotina; Dothideomycetes; Dothideomycetidae; Capnodiales; Mycosphaerellaceae; Mycosphaerella
AAAGTCGTAACAAGGTCTCCGTAGGTGAACCTGCGGAGGGATCATTACCGAGTGAGGGCG
CCCGCCGCCCGACCTCCCAACCCTTTGATTTGATCAAGACCTCCTTTTTGCCTCGGGGGC
GACCCGGCCCCGGCCACGGTCCCCCCGGCCGGCACACACCTCAACTCTGCATCAATTGTC
GTCTGATTTCTATTGATAAATTCAATCAAAAACTTTCAACAACGGATCTCTTGGTTCTGG
CATCGATGAAGAACGCAGCGTGAGAC
>GU721910|uncultured.fungus.27|Fungi
GTCGTAACAAGGTCTCCGTAGGTGAACCTGCGGAGGGATCATTACACAAATGAAAATATG
AAGGCCCTTCAAACCGGCTGGATTATTTTTCTTCACCCTTGTCTTTTGCGCACTTGTTGT
TTCCTGGGCGGGTTCGCTCGCCACCAGGACCACACCATAAACCTTTTGTTAATGCAATCA
GCGTCAGTAAAAGTAATAATTATTTTACAACTTTCAACAACGGATCTCTTGGTTCTGGCA
TCGATGAAGAACGCAGCGTGAGAC
>HQ540688|Davidiellaceae.sp.PIMO_97.1|Fungi; Ascomycota; Pezizomycotina; Dothideomycetes; Dothideomycetidae; Capnodiales
AAGTCGTAACAAAGGTCTCCGTAGGTGAACCTGCGGAGGGGATCATTACAAGAAACGCCC
GGGGCTTCGGCCTGGTTATTCATAAACCCTTTGTTGTCCGACTCTGTTGCCTCCGGGGCG
ACCCTGCCTTCGGGCGGGGGCTCCGGGGTGGACACTTCAAACTCTTGCGTAACTTTGCAG
TCTGAGTAAACTTAATTAATAAATTAAAACTTTTAACAACGGATCTCTTGGTTCTGGCAT
CGATGAAGAGCGCAGCGTGAGAC
>DQ317387|Cryptococcus.sp.BC26|Fungi; Basidiomycota; Agaricomycotina; Tremellomycetes; Filobasidiales; Filobasidiaceae; Cryptococcus
AGTCGTAACAAGGTTTCCGTAGGTGAACCTGCGGAAGGATCATTAATGATTAACTGTCTG
TCGAGCTTGCTTCACAGACTTATCATATCCATAACACCTGTGCACTTGTCGGATGGCTTA
GTTGAAGACCGCAAGGTTGGAACTATCCATTCTACTTTACATAAACAATTTTAGTAACAA
ATGTAGTCTTATTATAACATAATAAAACTTTTCAACAACGGATCTCTTGGCTCTCGCATC
GATGAAGAACGCAGCGGTGAGAC
>EU932843|uncultured.Saccharomycetales.4|Fungi; Ascomycota; Saccharomycotina; Saccharomycetes
GTCGTAACAAGGTTTCCGTAGGTGAACCTGCGGAAGGATCATTACTGATTTGCTTAATTG
CACCACATGTGTTTTCTTTGAAACAAACTTGCTTTGGCGGTGGGCCCAGCCTGCCGCCAG
AGGTCTAAACTTACAACCAATTTTTATCAACTTGTCACACCAGATTATTACTTAATAGTC
AAAACTTTACACAACGGATCTCTTGGTTCTCGCATCGATGAAGAACGCAGCGTGAGACAC
TGGAGACTCGACGACGACACAC
>DQ317387|Cryptococcus.sp.BC26.1|Fungi; Basidiomycota; Agaricomycotina; Tremellomycetes; Filobasidiales; Filobasidiaceae; Cryptococcus
AAGTCGTAACAAGGTTTCCGTAGGTGAACCTGCGGAAAGGATCATTAATGATTAACTGTC
TGCCGAGCTTGCTCACAGAACTTAATCATATCCATAACACCTGTGCACTTGTCGGGATGG
CTTAGTGAAGACCGCAAGGTTGGAACTATCCATCTACTTTACATAACAATTTTAGTAACA
AATGTAGTCTTATTATAACATAATAAAACTTTCAACAACGGATCTCTTGGCTCTCGCATC
GATGAAGAACGCAGCGTGAGAC
>HQ257428|uncultured.fungus.28|Fungi
AGTCGTAACAAGGTCTCCGTAGGTGAACCTGCGGAGGGATCATTACAAGTGACCCCCGGC
TCCGGCCGGGGATGTTCATAACCCTTTGTTGTCCGACTCTGTTGCCTCCGGGGCGACCCT
GCCTTTTTCACGGGCGGGGCCCCGGGTGGACACATCAAAACTCTTGCGTAACTTTGCAGT
CTGAGTAAATTTAATTAATAAATTAAAACCTTCAACAACGGATCTCTTGGTTCTGGCATC
GACGAAGAACGCAGCGTGAGAC
>JF499836|Cladosporium.perangustum|Fungi; Ascomycota; Pezizomycotina; Dothideomycetes; Dothideomycetidae; Capnodiales; Mycosphaerellaceae; Cladosporium
AGTCGTAACAAGGTCTCCGTAGGTGAACCTGCGGAGGGATCATTACAAGTGACCCCGGTC
TTACCACCGGGATGTTCATAACCCTTTGTTCGTCCGACCCTGTTGCCTCCGGGGCGACCC
TGCCTTCGGGCGGGGGGCTCCGGGTGGACACTTCAAACTCTTGCGTAAACTTTTGCAGTC
TGAGTAAACTTAATTAATAAATTAAAACTTTTTAACAACGGATCTCTTGGTTCTGGCATC
GATGAAGAACGCAGCGTGAGAC
>HQ607794|Aspergillus.ustus|Fungi; Ascomycota; Pezizomycotina; Eurotiomycetes; Eurotiomycetidae; Eurotiales; Trichocomaceae; Aspergillus
AAGTCGTAACAAGGTTTCCGTAGGTGAACCTGCGGAAGGATCATTACCGAGTGCAGGTCT
GCCCCCGGGCAGGCCTAAACCTCCCACCCGTGAATACCTGACCAACGTCGCTTCGGCGGT
GCGCCCCCCCCCGGGGTAGGCCGCCGGGGACCGACACCGAACCTCCTGTCTTTAGTGTTG
TCTGAGCTTGATAGCAAACCTATTAAAACTTTCAACAATGGATCTCTTGGTTCCGGCATC
GATGAAGAGCGCAGCGTGAGAC
>JF499838|Cladosporium.phaenocomae|Fungi; Ascomycota; Pezizomycotina; Dothideomycetes; Dothideomycetidae; Capnodiales; Mycosphaerellaceae; Cladosporium
AAAGTACGTAACAAGGTCTCCGTAGGTGAACCTGCGGAGGGAGTCATTACAAGTGACCCC
GGTCCTAACCACCGGGATGTTCATAACCCTTTGTTGTCCGACTCTGTTGCCTCCGGGGCG
ACCCTGCCTTCGAGCGGGGCGTCCGGGTGGACACTTCAAACTCTTGCGTAACTTTGCAGT
CTGAGTAAACTTAATTAATAAATTAAAACTTTTAACAACGGATCTCTTGGTTCTGGCATC
GATGAAGAACGCAGCGTGAGAC
>AF393696|Cladosporium.cucumerinum|Fungi; Ascomycota; Pezizomycotina; Dothideomycetes; Dothideomycetidae; Capnodiales; Mycosphaerellaceae; Cladosporium; Cladosporium cucumerinum
AAAAGTCGTAACAAGGTCTCCGTAGGTGAACCTGCAGAGGGGATCATTACAAGTGACCCC
CGGTCTAACCACCGGGATGTTCATAACCCTTTGTTGTCCGACTCTGTTGCCTCCGGGGCG
ACCCTGCCTTCGGGCGGGGGCTCCGGGTGGACACTTCAAACTCTTGCGTAACTTTGCAGT
CTGAGTAAACTTAATTAATAAATTAAAACTTTTAACAACGGATCTCTTGGTTCTGGCATC
GATGAAGAGCGCAGCGTGAGAC
>AM901684|Phoma.sp.BF45|Fungi; Ascomycota; Pezizomycotina; Dothideomycetes; Pleosporomycetidae; Pleosporales; Phoma
AGTCGTAACAAGGTTTCCGTAGGTGAACCTGCGGAAGGATCATTAACTATATGAGGGGAG
GGCTGGGCTTCGGCCTGCCCCTCTCTGACTATTCTACCCGTGTCTTTTGCGTACTATTTG
TTTCCTCGGTGGGCTTGCCCGCCGATAGGACACTTTAAAAACCTTTTGTAATTGCAGTCA
GCGTCAGTAAAAACTTAATGGTTACAACTTTCAACAACGGATCTCTTGGTTCTGGCATCG
ATGAAGAGCGCAGCGTGAGAC
>GU017524|Phaeosphaeriopsis.sp.KH00317|Fungi; Ascomycota; Pezizomycotina; Dothideomycetes; Pleosporomycetidae; Pleosporales; Phaeosphaeriopsis
GTCGTAACAAGGTTTCCGTAGGTGAACCTGCGGAAGGATCATTACATTCAGTAGCCCAGC
TACTTGTTTACACCCTTGTCTTTTTGCGTACTTATCGTTTCCTCGGCGGGCTTGCCTGCC
GGTTGGACAACTTTATAACCTTTTTAAATCTTCAATCAGCGTCTGAATAATATACAATAA
TTACAACTTTCAACAACGGATCTCTTGGTTCTGGCATCGATGAAGAACGCACACTGAGAC
TACCAAGGCACACAGGGGATA
>GU054332|uncultured.fungus.29|Fungi
AAAGTCGTAACAAGGTCTCCGTAGGTGAACCTGCGGAGGGATCATTATATGACGCCCCAG
GCTTGTACAGCTGGGAACGCACAACCCTTTGTTTTCCGACTCTGTTGCCTCCGGGGCGAC
CCTGCCTTCGGGCGGGGGCTCCGGGTGGACACTTCAAAACTCTTGCGTAACTTTGCAGTC
TGAGTAAACTTAATTAATAAATTAAAACTTTTAACAACGGATCTCTTGGTTCTGGCATCG
ATGAAGAGCGCAGCGTGAGAC
>EU019278|Penidiella.venezuelensis|Fungi; Ascomycota; Pezizomycotina; Dothideomycetes; Dothideomycetidae; Capnodiales
AAGTCGTAAACAAGGTCCCCGTAGGTGAACCTGCGGAGGGATCATTACCAGAGTGGACCG
GCCCTCGCGGCTGGAACCTCCCAACCCCCATGTCGTTTCGACTCTGTTGCCTCGGGGGCG
ACCCGGCCTTCGGGCGTCGGGGCCCCCGGCGGACCCCTCAAACTCTGCATGCTTTGCGTC
TGAGTACAGATATAAATCAATCAAAAACTTTCAACAACGGATCTCTTGGTTCTGGCATCG
ATGAAGAACGCAGCGTGAGAC
>GQ999318|uncultured.fungus.31|Fungi
AGTCGTAACAAGGTTTCCGTAGGTGAACCTGCGGAAGGATCATTACTGAGTGCGGGCTGC
CTCCGGGCGCCCAACCTCCCACCCGTGAATATCTAACACTGTTGCTTCGGCGGGGAGCTC
CCTCGGGGGCGGAGCCGCCGGGGACGTACTGAACTTCATGCCTGAGAGTGATGCAGTCTG
AGTCTGAATATAAAATACAGTCAAAACTTTCAACAATGGATCTCTTGGTTCCGGCATCGA
TGAAGAACGCAGCGTGAGAC
>AM260858|uncultured.fungus.32|Fungi
AGTCGTAACAAGGTCTCCGTAGGTGAACCTGCGGAGGGATCATTTACAAGAACGCCCGGG
CTTCGGCCTGGTTATTCATAACCCTTTTGTTGTCCGATTCTGTTTGCCTCCGGGGGCGAC
CCTGCCTTCGGGCGGGGCTCCGGGTGGACACTTCAAACTTCTTGCGTAACTTTGCAGTCT
GAGTAAACTTAATTAATAAATTAAAACTTTTAACAACGGATCTCTTGGTTCTGGCATCGA
TGAAGAACGCAGCGTGAGAC
>EU098121|Monilinia.fructigena|Fungi; Ascomycota; Pezizomycotina; Leotiomycetes; Helotiales; Sclerotiniaceae; Monilinia; Monilinia fructigena
AGTCGTAACAAGGTTTCCGTAGGTGAACCTGCGGAAGGATCATTACAGAGTTCATGCCCG
AAAGGGTAGACCTCCCACCCTTGTGTATCATTACTTTGTTGCTTTGGCGAGCTGCCTTCG
GGCCTTGCACGCTCGCCAGAGAATAACCAAACTCTTTTTTATCAATGTCGCCTGAGTACT
ATACAATAGTTAAAACTTTCAACAACGGATCTCTTGGTTCTGGCATCGATGAAGAACGCA
GCGTGAGACACTGAGACTGC
>HQ832967|Cladosporium.sp.BMP2897|Fungi; Ascomycota; Pezizomycotina; Dothideomycetes; Dothideomycetidae; Capnodiales; Mycosphaerellaceae; Cladosporium
AAGTCGTAACAAGGTCTCCGTAGGTGAACCTGCGGAGGGATCATTACAAGTTGACCCCCG
GCCCTCGGGCCGGGATGTTCACAACCCTTTGTTGTCCGACTCTGTTGCCTCCGGGGCGAC
CCTGCCTCCGGGCGGGGGCCCCGGGTGGACATTTCAAACTCTTGCGTAACTTTGCAGTCT
GAGTAAATTTAATTAATAAATTAAAACTTTCAACAACGGATCTCTTGGTTCTGGCATCGA
TGAAGAACGCAGCGTGAGAC
>GU054314|uncultured.fungus.33|Fungi
AAAGTCGTAACAAGGTTTCCGTAGGTGAACCTGCGGAAGGATCACTAGTGAATACATCGG
GGAGCGTCTTAACTGACCTCCCCAACCCTTCACAATCCACATACACCTGTGCACAGTTTT
TGGCTTTTTGAGCAATCGAAAGCCAATCATTTTATACAAACCCCTAGTTTAATGAATGTA
ACCGTTTTTATATAAACAAAATAAAACTTTCAACAACGGATCTCTTGGTTCTCGCATCGA
TGAAGAACGCAGCGTGAGAC
>EU812501|uncultured.fungus.34|Fungi
AGTCGTAACAAGGTCTCCGTAGGTGAACCTGCGGAGGGATCATCACAAGAACGCCCGGGC
TTCGGCCTGGTTATTCATAACCCTTTGTTGTCCGACTCTGTTGCCTCCGGGGCGACCCTG
CCTTCGGGCGGGGGGCTCCGGGTGGACACTTCAAACTCTTGCGTAACTTTGCAGTCTGAG
TAAGCTTAATTAATAAAATCAAAACTTTTTAACAACGGATCTCTTGGTTCTGGCATCGAT
GAAGAACGCAGCGTGAGAC
>EU108744|Antarctic.fungal.sp.GI901|Fungi
AAGTCGTAACAAGGTCTCCGTAGGCGAACCTGCGGAGGGATCATTACAAGAACGCCCGGG
CTACGGCCTGGTTATTCATAATCCTTTGTTGTCCGACTCTGTTGCCTCCGGGGCGACCCT
GCCTTCGGGCGGGGGGCTCCGGGTGGACACTTCAAAACTCTTGCGTAACTTTGCAGTCTG
AGTAAACTTAATTAATAAATTAAAACTTTTAACAACGGATCTCTTGGTTCTGGCATCGAT
GAAGAACGCAGCGTGAGAC
>FJ820819|uncultured.fungus.35|Fungi
GTCGTAAACAAGGTTTCCGTAGGTGAACCTGCGGAAGGATCATTACAGAGTTCATGCCCT
TCGGGGTAGATCTCCCACCCTTGAATACTATACCTTAGTTGCTTTGGCAGGCCGTGGAAA
CACCGCGGGCTTCGGCTTGCAAGTGCCTGCCAGAGGAAACAAACTCTGTTTTTAGTGATG
TCTGAGTACTATATAATAGTTAAAACTTTCAACAACGGATCTCTTGGTTCTGGCATCGAT
GAAGAACGCAGCGTGAGAC
>GQ376070|Candida.albicans.9|Fungi; Ascomycota; Saccharomycotina; Saccharomycetes; Saccharomycetales; Candida
AGTCGTAACAAGGTTTCCGTAGGTGAACCTGCGGAAGGATCATTACTGATTTGCTTAATT
GCACCACATGTGTTTTCTTTGAAACAAACTTGCTTTGGCGGTGGGCCCAGCCTGCCGCCA
GAGGTCTAAACTTACAACCAATTTTTATCGACCTGTCACACCAGATTATTACTAATAGTC
AAAAACTTTTCAACAACGGATCTCTTGGTTCTCGCATCGATAGAAGAACGCAGCGTGAGA
CACTGAGACTCGACCGAA
>EF159337|uncultured.fungus.36|Fungi
AGTCGTAACAAGGTTTCCGTAGGTGAACCTGCGGAAGGATCATTAATGATTGACCGTCTG
TCGAGCTTGCTCACAGGCACATCATATCCATAACACCTGTGCACTTGTCGGATGGCTTAG
TGAAGACCGCAAGGTTGAATCTATCCATCTACTTTACATAACAATTTCTGTAACAAATGT
AGTCTTATTATAACATAATAAAACTTTTCGACAACGGATCTCTTGGCTCTCGCATCGATG
AAGAGCGCAGCGTGAGAC
>GU934602|Aspergillus.versicolor|Fungi; Ascomycota; Pezizomycotina; Eurotiomycetes; Eurotiomycetidae; Eurotiales; Trichocomaceae; Aspergillus
AGTCGTAACAAGGTTTCCGTAGGTGAACCTGCGGAAGGATCATTACCGAGTGCGGGCTGC
CTCCGGGCGCCCAACCTCCCACCCGTGACTACCTAACACTGTTGCTTCGGCGGGGAGCCC
TCTCGGGGGCGAGCCGCCGGGGGACTACTGAACTTCATGCCTGAGAGTGATGCAGTCTGA
GTCTGAATATAAAATCAGTCAAAACTTTCAACAATGGATCTCTTGGTTCCGGCATCGATG
AAGAGCGCAGCGTGAGAC
>HQ316575|Gibberella.moniliformis|Fungi; Ascomycota; Pezizomycotina; Sordariomycetes; Hypocreomycetidae; Hypocreales; Nectriaceae; Gibberella
AAAGTCGTAACAAGGTCTCCGTAGGTGAGCCTGCGGAGGGATCATTACCGAGTGTGGCGC
TCCGGCGCCTCCCTCCAACCCCATGTCGAAACGACTCTGTTGCCTCGGGGGCGACCCGGC
CTTCGGGCGTCGGGGCCCCCGGCGGACACCTTCATAACTCTTGCATCTCTTGCGTCTGAG
TGATACATATAATCAATCAAAAACTTTTCAACAACGGATCTCTTGGTTCCGGCATCGATG
AAGAACGCAGCGTGAGAC
>HQ832802|Rhodotorula.sp.LH51|Fungi; Basidiomycota; Pucciniomycotina; Microbotryomycetes; Sporidiobolales; Rhodotorula
AAGTCGTAACAAGGTTTTCCGTAGGTGAACCTGCGGAAGGATCATTAGTGAATATAGGAC
GTCCAACTTAACTTGGAGTCCGAACTCTCACTTTTCTAACCCTGTGCACTTGTTTGGGAT
AGTAACTCTCGCAAGAGAGCGAACTCCTATTCACTTATAAACACAAAGTCTATGAATGTA
TTAAATTTTATAACAAAATAAAACTTTCAACAACGGATCTCTTGGCTCTCGCATCGATGA
AGAACGCAGCGTGAGAC
>AB109223|Candida.parapsilosis|Fungi; Ascomycota; Saccharomycotina; Saccharomycetes; Saccharomycetales; Candida
AAAGTACGTAACAAGGTTTCCGTAGGTGAACCTGCGGAAGGATCATTACAGAATGAAAGG
TAGCTTAACTGCATTTTTTCTTTACACATGTGTTTTTCTTTTTTGTAAAACTTTAGCTTT
GGTAGGCCTTCTATATGGGGCCTGCCAGAGATTAAACTCAACCAAATTTTATTTAATGTC
AACCGATTATTTAATAGTCAAAACTTTCAACAACGGATCTCTTGGTTCTCGCATCGATGA
AGAACGCAGCGTGAGAC
>GU054301|uncultured.fungus.37|Fungi
GTCGTAACAAGGTTTCCGTAGGTGAACCTGCGGAAGGATCACTAGTGAATAAACCGAGGA
GCGTCTTAACTGACCTCCCCCATCCCTTCACAATCCACATACACCTGTGCACTGTTTTTG
GCTTTTTGAGCAATCGAAAGCCAATCATTTTTATACAAACTCTTAGTTTAATGAATGTAA
CCGTTTTATATAAACAAATAAAACTTTCAACAACGGATCCCTTGGTTCTCGCATCGATGA
AGAACGCAGCGTGAGAC
>DQ317387|Cryptococcus.sp.BC26.2|Fungi; Basidiomycota; Agaricomycotina; Tremellomycetes; Filobasidiales; Filobasidiaceae; Cryptococcus
TACGTAACAAGGTTTCCGTAGGTGAACCTGCGGAAGGATCATTAATGATTAACTGTCTGT
CGAGCTTGCTCACAGACTTAATCATATCCATAACACCTGTGCACTTGTCGGGTGGCTTAG
TGAAGACCGCAAGGTTGGAACTATCCATCTACTTTACATAACAATTTAGTAACAATAGTA
GTCTTATTATAACATAATAAACTTTACAACAACGGATCTCTTGGCTCTCGCATCGATGAA
GAGCGCAGCGTGAGAC
>GQ376070|Candida.albicans.10|Fungi; Ascomycota; Saccharomycotina; Saccharomycetes; Saccharomycetales; Candida
GTACGTAACAAGGTTTCCGTAGGTGAACCTGCGGAAGGATCATTACTGATTTGCTTAATT
GCACCACATGTGTTTTTCTTTGAAACAAACTTGCTTTGGCGGTGGGCCCAGCCTGCCGCC
AGAGGTCTAAACTTACAACCAATTTTTTATCAACTTGTCACACCAGATTATTACTAATAG
TCAAAACTTTCAACAACGGATCTCTTGGTTCTCGCATCGATGAAGAACGCGCAGGCGTGA
ACACCAGTGAACGCTC
>GU721302|uncultured.fungus.38|Fungi
AAGTCGTAACAAGGTTTCCGTAGGTGAACCTGCGGAAGGATCATTAGTGAATAATAGGAC
GTTCCATTTAACTGGAAGTCCGAACTCTCACTTTTCTAAACCCTGTGCATTTGTTTTTGG
TTAGTAGGATGCTTGCGTCCGAACACCTCTTCATTTACAAACACAAAGTCTATGAATGTT
TAATTTTATAACAAAACAAAACTTTCAACAACGGATCTCTTGGCTCTCGCATCGATGAAG
AACGCAGCGTGAGAC
>JF440579|Schizophyllum.commune.1|Fungi; Basidiomycota; Agaricomycotina; Agaricomycetes; Agaricomycetidae; Agaricales; Schizophyllaceae; Schizophyllum
AAAGTCGTAACAAGGTTTCCGTAGGTGAACCTGCGGAAGGATCATTAACGAATCAAACAA
GTTCATCTTGTTCTGATCCTGTGCACCTTATGTAGTCCCAAAGCCTTCACGGGCGGCGGT
TGACTACGTCTAACCTCACACCTTTAAAAGTATGTTAACGAATGTAATCATGGTCTTGAC
AGACCCTAAAAGTTAATACAACTTTCGACAACGAATCTCTTGGCTCTCGCATCGATGAAG
AACGCAGCGTGAGAC
>AY213656|Hortaea.werneckii|Fungi; Ascomycota; Pezizomycotina; Dothideomycetes; Dothideomycetidae; Dothideales
AGTCGCAACAAGGTCTCCGTAGGTGAACCTGCGGAGGGATCATTACTGAGTGTGGGCTCC
GGCACTACCTCCAACCCCATGTCGAAAACGACTCTGTTGCCGTCGGGGGCGACCCGGCCT
TCGGGCGTCCGGGGCCCCGGTGGACACCTTCATAACTCTTGCATCTCTTGCGTCTGAGTG
ATACATATAATCAATACAAAACTTTCAACAACGGATCTCTTGGTTCTGGCATCGATGAAG
AGCGCAGCGTGAGAC
>GU370748|uncultured.fungus.39|Fungi
AGTCGTAACAAGGTTTCCGTAGGTGAACCTGCGGAAGGATCATTACAGAATGAAAAAGTG
CTTAACTGCATTTTTTCTTACACATGTGTTTTTCTTTTTTTGAAAAAACTTTGCTTTGGT
AGGCCTTCTATATGGGGCCTGCCAGAGATTAAAACTCAACCAAATTTTATTTAATGTCAA
CCGATTATTTAATAGTCAAAACTTTCAACAACGGATCTCTTGGTTCTCGCATCGATGAAG
AACGCAGCGTGAGAC
>HM037666|uncultured.soil.fungus.2|Fungi
AAGTCGTAACAAGGTTTCCGTAGGTGAACCTGCGGAAGGATCATTACCTAGAGTTTGCGG
GCTTTGCCTGCTATCTCTTACCCATGTCTTTTGAGTACTTACGTTTCCTCGGTGGGTTCG
CCCGCCGATTGGACAATTTAAACCCTTTGCAGTTGCAATCAGCGTCTGAAAAAATTAATA
ATTACAACTTTCAACAACGGATCTCTTGGTTCTGGCATCGATGAAGAACGCAGCGTGAGA
CACTGAGACTCACGA
>AF444508|Leucosporidium.fellii|Fungi; Basidiomycota; Pucciniomycotina; Microbotryomycetes
AGTCGTAACAAGGTTTCCGTAGGTGAACCTGCGGAAGGATCATTAGTGAATATAGCGCAT
CTCTTTTGAGAGCGTGACCTCCACTTCTAACTCTGTGCGCTATTTGGCGGATTTGAAAAG
ACCTTGTGTCTGGAAGAATCCGCGGCTCATTTTTAAAAACACTAGTTAAAGTATGTAACG
AAATATCGAAACAAAAAAAAACTTTCAACAACGGATCTCTTGGCTCTCGCATCGATGAAG
AGCGCAGCGTGAGAC
>HQ115727|Cladosporium.langeronii|Fungi; Ascomycota; Pezizomycotina; Dothideomycetes; Dothideomycetidae; Capnodiales; Mycosphaerellaceae; Cladosporium
AAGTCGTAACAAGGTCTCCGTAGGTGAACCTGCGGAGGGATCATTACAAGTGACCCCGGT
TTACCGCCGGGATGTTCATAACCCTTTGTTGTCCGACTCTGTTGCCTCCGGGGCGACCCT
GCCTTCGGGCGGGGCTCCGGGTGGACACTTCAAACTCTTGCGTAACTTTGCAGTCTGAGT
AAATTTAATTAATAATTAAAACTTTCAACAACGGATCTCTTGGTTCTGACATCGATGAAG
AACGCAGCGTGAAAC
>HQ608063|Nigrospora.sphaerica|Fungi; Ascomycota; Pezizomycotina; Sordariomycetes; Incertae sedis; Trichosphaeriales; Nigrospora
AGTCGTAACAAGGTCTCCGTTGGTGAACCAGCGGAGGGATCATTACAGAGTTGTCCAACT
CCCAAACCCATGTGAACATATCTCTTTGTTGCCTCGGCGCAAGCTACCCGGGACCTCGCG
CCCCGGGCGGCCCGCCGGCGGACAAACCAAACTCTGTTATCTTCGTTGATTATCTGAGTG
TCTTATTTAATAAGTCAAAACTTTCAACAACGGATCTCTTGGTTCCAGCATCGATGAAGA
ACGCAGCGTGAGAC
>HM572243|uncultured.fungus.40|Fungi
AGTCGTAACAAGGTCTCCGTAGGTGAACCTGCGGAGGGATCATTACTGAGTGTGGGCTCC
GGCCCTACCTCCAACCCCATGTCGAAAACGACTCTGTTGCCTCGGGGGGCGACCCGGCCT
TCGGGCGTCGGGGCCCCCGGTGGACACCTTCATAACTCTTGCATCTCTTGCGTCTGAGTG
ATACATATAATCAATCAAAACTTTCAACAACGGATCTCTTGGTTCTGGCATCGATGAAGA
ACGCAGCGTGAGAC
>AJ890437|basidiomycete.sp.CBS.10288|Fungi; Basidiomycota
AAAGTCGTAACAAGGTTTCCGTAGGTGAACCTGCGGAAGGATCACTAAAAGTAAACGCCC
TCCGGAGCTCTCTTTAATTCACACACCCCTGCGCACTTTGGCCACCTGCCGCGCTTTACT
GCGTTAGTAGGTGTGTCTTTTTTAACTATACACTATATACACAAGTCATTGAATGTAAAA
TCGTTATAAACTAATATAACTTTCAACAACGGATCTCTTGGTTCTCGCATCGATGAAGAA
CGCAGCGTGAGAC
>FJ820491|uncultured.fungus.42|Fungi
AGTCGTAACAAGGTTTCCGTAGGTGAACCTGCGGAAGGATCATTAGTGATTAATTATTGA
GTGATAAAAACTCATAATCTTCTACAAACCACTGCTTTAAAAATGTTTACTAGAATGTCC
AAGCAGTTAAGCTGTTGAAATATTAAAAGTTTTATAAAACTTTCAGCGACGGATCTCTTG
GTTCAGGCATCGATGAAGAACGCAGCGGAGACACTTTTTTTTTTTGAGACTGCCAAGGCA
CACAGGGGAGTA
>HQ211741|uncultured.Botrytis|Fungi; Ascomycota; Pezizomycotina; Leotiomycetes; Helotiales; Sclerotiniaceae
AAAGTCGTAACAAGGTTTCCGTAGGTGAACCTGCGGAAGGATCATTACAGAGTTCATGCC
CGAAAGGGTAGACCTCCCACCCTTGTGTATTATTACTTTGTTGCTTTGGCGAGCTGTCTT
CGGGCCTTGTATGCTCGCCAGAGAAAAACCAAAAACTCTTTTTTATTAATGTCGTCTGAG
TACTATATAATAGTTAAAACTTTCAACAACGGATCTCTTGGTTCTGGCATCGATGAAGAG
CGCACGTGAGAC
>GU054301|uncultured.fungus.43|Fungi
GTCGTAACAAGGTCTCCGTAGGTGAACCTGCGGAAGGATCACTAGTGAATAAACCGGGGA
GCGTCTTAACTGACCTCCCCATCCCTTCACAATCCACATACACCGGTGCACTGTTTTGGC
TTTTGAGCAATCGAAAGCCAATCATTTTATACAAACTCTTAGTTTAATGAATGTAACCGT
TTTATATAAACAAATAAACTTTCAACAACGGATCTCTTGGTTCTCACATCGATGAAGAGC
GCAGCGTGAGAC
>FJ820491|uncultured.fungus.44|Fungi
AGTCGTAACAAGGTTTCCGTAGGTGAACCTGCGGAAGGATCATTAGTGATTAATTATTGA
GTGATAAAAACTCATAATCTTCTACAAACCACTGTTTTAAAAATGTTTACTAGAATGTCC
AAGCAGTTAAGCTGTTGAAATATTAAAAGTTTTATAAAACTTTCAGCAACGGATCTCTTG
GTTCAGGCATCGATGAAGAACGCAGCGTGAGACACTGAGACTGCCAAGGCACTTTTTTTT
TACAGGGAGTA
>JF449690|uncultured.Epicoccum|Fungi; Ascomycota; Pezizomycotina; Dothideomycetes; Pleosporomycetidae; Pleosporales; Leptosphaeriaceae
AGTCGTAACAAGGTTTCCGTAGGTGAACCTGCGGAAGGATCATTACCTAGAGTTTGTAGA
CTTCGGTCTGCTACCTCTTACCCATGTCTTTTGAGTACCTTCGTTTCCTCGGCGGGTCCG
CCCGCCGATTGGACAACATTCAAACCCTTTGCAGTTGCAATCAGCGTCTGAAAAAACCAT
AATAGTTACAACTTTCAACAACGGATCTCTTGGTTCTGGCATCGATGAAGAACGCAGCGT
GAGACACTGA
>JF825466|Candida.albicans.12|Fungi; Ascomycota; Saccharomycotina; Saccharomycetes; Saccharomycetales; Candida
AGTCGTAACAAGGTTTCCGTAGGTGAACCTAAAAAAAAAGCGGAAGGATCATTACTGATT
TGCTTAATTGCACCACATGTGTTTTTCTTTGAAACAAACTTGCTTTGGCGGTGGGCCCAG
CCTGCCGCCAGAGGTCTAAACTTACAACCAATTTTTTATCAACTTGTCACACCAGATTAT
TACTAATAGTCAAAACTTTCAACAACGGATCTCTTGGTTCTCGCATCGATGAAGAGCGCA
GCGTGAGAC
>GU724512|Botryotinia.fuckeliana|Fungi; Ascomycota; Pezizomycotina; Leotiomycetes; Helotiales; Sclerotiniaceae; Botryotinia
AGTCGTAACAAGGTTTCCGTAGGTGAACCTGCGGAAGGATCATTACAGAGTTCATGCCCG
AAAGGGTAGACCTCCCACCCTTGTGTATTATTACTTTGTTGCTTTGGCGAGCTGCCTTTG
GGCCTTGTATGCTCGCCAGAGAATACCAAAACTACTTTTTATTAATGTCGTCTGAGTACT
ATATAATAGTTAAAACTTTCAACAACGGATCTCTTGGTTCTGGCATCGATGAAGAACGCA
GCGTGAGAC
>HM991283|Eurotium.sp.E_6|Fungi; Ascomycota; Pezizomycotina; Eurotiomycetes; Eurotiomycetidae; Eurotiales; Trichocomaceae; Eurotium
AAAGTCGTAACAAGGTTTCCGTAGGTGAACCTGCGGAAGGATCATTACCGAGTGCGGGCC
CTCTGGGTCCAACCTCCCATCCGTGTCTATCTGTACCCTGTTGCTTCGGCGTGGTTACGG
CCCGCCGAAGACTAACATTTGAACACTGTTCTGAAGTTTTGCAGTCTGAGTTTTTTAGTT
AAACAATAATTAAAACTTTCAACAACGGATCTCTTGGTTCCGGCATCGATGAAGAACGCA
GCGTGAGAC
>GU370745|uncultured.fungus.47|Fungi
AAGTCGTAACAAGGTCTCCGTTGGTGAACCAGCGGAGGGATCATTACAGAGTTTTCTAAA
CTCCCAACCCATGTGAACTTACCACTGTTGCCTCGGCGGCGCCCTACTCCCTAGGGGGTG
CGGGACCGCCGGTGGAATACCAAACTCTTTTGAATTTTTTAGCACTTCTGAGTTAAAAAC
ATAATAAGTTAAAACTTTCAACAACGGATCTCTTGGTTCTGGCATCGATGAAGAGCGCAG
CGTGAGAC
>HQ902254|Cercospora.piaropi|Fungi; Ascomycota; Pezizomycotina; Dothideomycetes; Dothideomycetidae; Capnodiales; Mycosphaerellaceae; Cercospora
AGTCGTAACAAGGTCTCCGTAGGTGAACCTGCGGAGGGATCATTACTGAGTGAGGGCCTT
CGGGCTCGACCTCCAACCCTTTGTGAACACAGCTTGTTGCTTCGGGGGCGACCCTGCCGT
TTCGACGGCGAGCGCCCCCGGAGGCCTTCAAAACACTGCATCTTTGCGTCGGAGTTTAAG
TAAATTAAACAAAACTTTCAACAACGGATCTCTTGGTTCTGGCATCGATGAAGAACGCAG
CGTGAGAC
>GQ376070|Candida.albicans.13|Fungi; Ascomycota; Saccharomycotina; Saccharomycetes; Saccharomycetales; Candida
AAGTCGTAACAAGGTTTCCGTAGGTGAACCTGCGGAAGGATCATTACTGATTTGCTTTAA
TTGCACCACATGTGTTTTTCTTTGAAAACAAACTTGCTTTGGCGGTGGGCCCAGCCTGCC
ACCAGAGGTCTAAACTTACAACCAATTTTTTAATCAAACTTTGTCACACCAGATTATTAC
TAATAGTCAAAACTTTCAACAACGGATCTCTTGGTTCTCGCATCGATGAAGAGCGCAGCG
TNGGAGAC
>GU122914|uncultured.fungus.49|Fungi
AGTCGTAACAAGGTTTCCGTAGGTGAACCTGCGGAAGGATCATTAGTGAATTTAGAGCGT
AACTTCGGTTAGCTCAACCTTCATTTTCCAACTCTGTGCACTATTGGCGGACTGGGAGCA
AGTAATTGCTATTCAGTCTGCGGCTCACTATTAAACATTAGTTAAAGTATGTATATAAAA
ACAAAACAAAAAACTTTCAACAACGGATCTCTTGGCTCTCGCATCGATGAAGAACGCAGC
GTGAGAC
>JF461104|uncultured.fungus.50|Fungi
AAAGTCGTAACAAGGTCTCCGTTGGTGAACCAGCGGAGGGATCATTACCGAGTACTATAA
CTCATAATCCTTTGTGAAACCTTCATACCTGTTGCTTCGGCGGCGCGCCTCCCGGGGCGT
GCCCGCCGGCATAATCAGAATCTCTGTTCGAACCCGACGATACATCTGAGTGTTCTAAGC
GAACTGCTAAAAACTTTCAACAACGGATCTCTTGGCTCCAGCATCGATGAAGAACGCAGC
GTGAGAC
>JF449690|uncultured.Epicoccum.1|Fungi; Ascomycota; Pezizomycotina; Dothideomycetes; Pleosporomycetidae; Pleosporales; Leptosphaeriaceae
GTCGTAACAAGGTTTCCGTAGGTGAACCTGCGGAAGGATCATTACCTAGAGTTTGTAGAC
TTCGGTCTGCTACCTCTTACCCATGTCTCCTGAGTACCTTCGTTTCCTCGGCGGGTCCGC
CCGCCGATTGGACAACATTCAAACCCTTTGCAGTTGCAATCAGCGTCTGAAAAAACATAA
TAAGTTACAAACTTTTCAACAACGGATCTCTTGGTTCTGGCATCGATGAAGAGCGGCAGC
GTGAGAC
>AB026015|Rhodotorula.aurantiaca|Fungi; Basidiomycota; Pucciniomycotina; Microbotryomycetes; Sporidiobolales; Rhodotorula; Rhodotorula aurantiaca
AGTCGTAACAAGGTTTCCGTAGGTGAACCTGCGGAAGGATCATTAATGAAATGTAAGGAT
GCTCTTTTTAGAGGTCCGACCAAATCATTTTCCTTTCTACACTGTGCACACACTACACTT
TTTTACACCTTTTTAACTCTTCAGTTTTAAGAATGTATAACAGTCTCTTTATTGAGCATA
AATAAAATAAAACTTTCAGCAACGGATCTCTTGGCTCTCGCATCGATGAAGAACGCAGCG
TGAGAC
>FJ820491|uncultured.fungus.51|Fungi
AGTCGTAACAAGGTTTCCGTAGGTGAACCTGCGGAAGGATCATTAGTGATTAATTATTGA
GTGATAAAACTCATAATCTTCTACAAACCACTGTTTTAAAAATGTTTACTAGAATGTCCA
AGCAGTTAAGCTGTTGAAATATTAAAAGTTTTATAAAACTTTCAGCAACGGATCTCTTGG
TTCAGGCATCGATGAAGAACGCAGCGTGAGACACTGAGACTGCCAAGGCACACAGGNNGG
GGGATA
>GU062320|Phoma.exigua|Fungi; Ascomycota; Pezizomycotina; Dothideomycetes; Pleosporomycetidae; Pleosporales; Phoma
AAAGTCGTAACAAGGTTTCCGTAGGTGAACCTGCGGAAGGATCATTACCTAGAGTTGTAG
GCTTTGCCTACCATCTCTTACCCCATGTCTTTTTGAGTACCTTCGTCTCCTCGGCGGGTC
CGCCCGCCGATTGGACAAACTTAAACCCTTTGTAATTGAAAATCAGCGTCTGAAAAAACA
TAATAGTTACAACTTTCAACAACGGATCTCTTGGTTCTGGCATCGATGAAGAGCGCAGCG
TGAGAC
>AB369916|Candida.dubliniensis|Fungi; Ascomycota; Saccharomycotina; Saccharomycetes; Saccharomycetales; Candida
AAAGCCGTAACAAGGTTTTCCGTAGGTGAACCTGCGGAAGGATCATTACTGATTTGCTTA
ATTGCACCACATGTGTTTTGTTCTGGACAAACTTGCTTTGGCGGTGGGCCCCTGCCTGCC
GCCAGAGGACATAAAACTTACAACCAAAATTTTTTATAAACTTGTCACGAGATTATTTTT
AATAGTCAAAACTTTCAACAACGGATCTCTTGGTTCTCGCATCGATGAAGAGCGCAGCGT
GAGAC
>GQ851757|uncultured.fungus.52|Fungi
AAGTCGTAACAAGGTTTCCGTAGGTGAACCTGCGGAAGGATCATTACATTCAGTAGCCCA
GCTACTTGTTTACACCCTTGTCTTTTTGCGTACTTATCGTTTCCTCGGCGGGCTTGCCTG
CCGGTTTGGACAACTTTATAACCTTTTTTAAATCTTCAATCAGCGTCTGAATAATATACA
ATAATTACAACTTTTCAACAACGGATCTCTTGGTTCTGGCATCGATGAAGAGCGCAGCGT
GAGAC
>HQ631023|Epicoccum.sp.TMS_2011|Fungi; Ascomycota; Ascomycetes; Epicoccum
AAGTCGTAACAAGGTTTCCGTAGGTGAACCTGCGGAAGGATCATTACCTAGAGTTTGTGG
ACTTCGGTCCGCTACCTCTTACCCATGTCTTTTTGAGTACCTTCGTTTCCTCGGCGGGTC
CGCCCGCCGGTTGGACAACATTCAAACCCTTTGCAGTTGCAATCAGCATCTGAAAAACTT
AATAGTTACAACTTTCAACAACGGATCTCTTGGTTCTGGCATCGATGAAGAACGCAGCGT
GAGAC
>HQ219443|uncultured.Dikarya|Fungi
AAGTCGTAACAAGGTCTCCGTAGGTGAACCTGCGGAGGGATCATTACCGAGCGAGGGCCT
CCGGGTCCGACCTCCAACCCTTTGTGAACACATCCCGTTGCTTCGGGGGCGACCCTGCCG
GGCGCCCCCGGAGGACCACCAAAAACCACTGCATCTCTGCGTCGGAGTTTACGAGTAAAT
CGAAACAAAACTTTCAACAACGGATCTCTTGGTTCTGGCATCGATGAAGAACGCAGCGTG
AGAC
>JF945706|uncultured.fungus.53|Fungi
AGTCGTAACAAGGTTTTCGTAGGTGAACCTGCGGAAGGATCATTAATGAATCTCGGGAGT
CCCTCCTAACCGGAGAAGGCCCGCATCATTATTTCACACACTTGTGCATTTGTCCCCCTT
TTTAATACCTTTAACCCTGTATGCATTTGAAACAGTCATTGGTTACAAACATGATAAATG
AAAGAAAAACTTTCAGCAATGGATCTCTTGGCTCTCGCATCGATGAAGAACGCAGCGTGA
GAC
>FJ466722|Penicillium.citrinum|Fungi; Ascomycota; Pezizomycotina; Eurotiomycetes; Eurotiomycetidae; Eurotiales; Trichocomaceae; Penicillium; Penicillium citrinum
AGTCGTAACAAGGTTTCCGTAGGTGAACCTGCGGAAGGATCATTACCGAGTGCGGGCCCC
TCGGGGCCCAACCTCCCACCCGTGTTGCCCGAACCTATGTTGCCTCGGCGGGCCCCGCGC
CCGCCGACGGCCCCCCTGAACGCTGTCTGAAGTTGCAGTCTGAGACCTATAACGAAATTA
GTTAAAAACTTTCAACAACGGATCTCTTGGTTCCGGCATCGATGAAGAACGCAGCGTGAG
AC
>AB175248|Thysanophora.penicillioides|Fungi; Ascomycota; Pezizomycotina; Eurotiomycetes; Eurotiomycetidae; Eurotiales; Trichocomaceae
AAAGTACGTAACAAGGTTTCCGTAGGTGAACCTGCGGAAGGATCATTACAGAGTTTATGC
TCGTCAGAGCTAACCTCCCACCCGTGTCTATTACATCTTGTTGCTTCGGTGGCATCCGTG
CCGCCGAGGACACCATTTTGAACTCTGTTTTATAATGCAGTCTGAGAATATAACTTAATT
AGTTAAAACTTTCAACAACGGATCTCTTGGTTCCGGCATCGATTAAGAACGCAGCGTGAG
AC
>FJ820684|uncultured.fungus.54|Fungi
AAAGTCATAACAAGGTTTCCGTAGGTGAACCTGCGGAAGGATCATTAATAATGCTCTCTG
GCTTCGGTCAGTTGAGTTCAAATGAGTGCCTTCTCTTCGGAGTTGGCCATCCATACACAC
CGTGAAACTGTGGCTTCGGCCATCACAAACTGTTAGTAATGAATGTAATATCATAACAAA
AACAAAACTTTTAACAACGGATCTCTTGGCTCTCGCATCGATGAAGAACGCAGCGTGAGA
C
>JF946046|uncultured.fungus.56|Fungi
GTCGTAACAAGGTTTCCGTAGGTGAACCTGCGGAAGGATCATTATAGATTGGCCGAAAGG
CCGTGTCTTCATCCACACACACCGTGAACAAACCAAGGTCTGGCAGTACGTGAACTCGCG
TTCGCATGTCAGGCCCCAACACAAACAAAATGTAAAAGAATGTAAACTATCGTAACAAAA
CAAAACTTTCAACAACGGATCTCTTGGCTCTCGCATCGATGAAGAACGCAGCGTGAGAC
>AM901845|uncultured.Basidiomycota.7|Fungi; Basidiomycota
AAAGTCATAACAAAGGTTTCCGTAGGTGAACCTGCGGAAGGATCATTAATAGTGCCCTCT
GATGCAAATCATTGGGTTAGATCTGCTCTCTTCGCAAGAAGAGGGTTTCCATACACACCG
TGAACTGTGGCTTCGGCCATCACAAACTGTTAGTAATGAATGTAATATCAATAACAAAAA
CAAAACTTTTAACAACGGATCTCTTGGCTCCCGCATCGATGAAGAGCGCAGCGTGAGAC
>AF246989|Pichia.kudriavzevii|Fungi; Ascomycota; Saccharomycotina; Saccharomycetes; Saccharomycetales; Saccharomycetaceae
GTCGTAACAAGGTTTCCGTAGGTGAACCTGCGGAAGGATCATTACTGTGATTTAGTACTA
CACTGCGTGAGCGGAACGAAAACAAAACACCTAAAATGTGGAATATAGCATAGTCGACAA
GAGAAATCTACGAAAACAAACAAAACTTTCAACAACGGATCTCTTGGTTCTCGCATCGAT
GAAGAACGCAGCGTGAGACACTGAGACTGCCAAGGGGGGGGGGCACACAGGGGGGATA
>AM901696|Rhodotorula.sp.BF92|Fungi; Basidiomycota; Pucciniomycotina; Microbotryomycetes; Sporidiobolales; Rhodotorula
AAAGTCGTAACAAGGTTTCCGTAGGTGAACCTGCGGAAGGATCATTAATGAATTTTAGGA
CTCTCTTTTTAGAGGTCCGACCCTTTCATTTCCTTACACTGTGCACACACTTCTTTTCAC
ACATTTTTAACACTATAGTATAAGAATGTAACAGTCTCTTTATTGAGCATAAATAAAAAT
AAAACTTTCAGCAACGGATCTCTTGGCTCTCGCATCGATGAAGAACGCAGCGTGAGAC
>HM754432|uncultured.fungus.57|Fungi
AGTCGTAACAAGGTTTCCGTAGGTGAACCTGCGGAAGGATCATTACTGTGATTTAGTACT
ACACTGCGTGAGCGGAACGAAAACAAAAACACCTAAAAAATGTGGAATATAGCATATAGT
CGACAAGAGAAATCTACGAAAACAAACAAAACTTTCAACAACGGATCTCTTGGTTCTCGC
ATCGATGAAGAACGCAGCGTGAGACACTGAGACTGCCAAGGCACACANGGGGGATA
>AY188362|Cryptococcus.oeirensis|Fungi; Basidiomycota; Agaricomycotina; Tremellomycetes; Filobasidiales; Filobasidiaceae; Cryptococcus
AAGTCGTAACAAGGTTTCCGTAGGTGAACCTGCGGAAGGATCATTAATGAATTTTACGCC
CTAGTCTTAACTGATAGGGGCTGGTTCTATCCATAACACCTGTGCACTGTTGGATGCTTG
CATCCACTTTTTAAACTAAACATTATCGTAACAAATGTAGTCTTATTATAACATAATAAA
ACTTCCAACAACGGATCTCTTGGCTCTCGCATCGATGAAGAACGCAGCGTGGAGAC
>FJ820491|uncultured.fungus.58|Fungi
AGTCGTAACAAGGTTTCCGTAGGTGAACCTGCGGAAGGATCATTAGTGATTAGTTATTGA
GTGTAAAAACTCATAATCTTCTACGAACCACTGTTTTAAAATGTTTACTAGAATGTCCAA
GCAGTTAAGCTGTTGAAATATTAAAGTTTTATAAACTTTCAGCAACGGATCTCTTGGTTC
AGGCATCGATGAAGAACGCAGCGTGAGACACGGGGGGGGGGGGGGGGTGAGAC
>EU852359|uncultured.Cryptococcus|Fungi; Basidiomycota; Agaricomycotina; Tremellomycetes
GTCATAACAAGGTTTCCGTAGGTGAACCTGCGGAAGGATCATTAATAGTGCCCTCTGATG
CAAGTCATTGGGGTTAGACCTGCTCTCCTCGCAAGAGGAGGGTTTCCATACACACCGTGA
ACTGTGGCTTCGGCCATCACAAACTGTTAGTAATGAATGTAAAATCATAACAAAACAAAC
TTTTAACAACGGATCTCTTGGCTCTCGCATCGATGAAGAACGCAGCGTGAGAC
>FM177662|uncultured.compost.fungus|Fungi
GTCGTAACAAGGTTTCCGTAGGTGAACCTGCGGAAGGATCATTACTGTGATTTACTACTA
CACTGCGTGAGCGGAACGAAAACAACAACACCTAAAATGTGGAATATAGCATATAGTCGA
CAAGAGAAATCTACGAAAAACAAACAAAACTTTCAACAACGGATCTCTTGGTTCTCGCAT
CGATGAAGAGCGCAGCGTGAGACACTGAGACTGCCAAAACGCAGCGTGAGAC
>FJ882009|uncultured.endophytic.fungus.4|Fungi
AAAAGTCGTAACAAGGTTTTCCGTAGGTGAACCTGCGGAAGGATCATTAGTGAATTGCTC
TTTTGAGCGTTAAACTATATCCATCTACACCTGTGAACTGTTGATTGACTTCGGTCAATT
ACTTTTACAAACATTGCGTAATGAACGTCATGTTATTATAACAAAAATAACTTTCAACAA
CGGATCTTTTGGCTCTCGCATCGATGAAGAACGCAGCGTGAGAC
>HM136650|uncultured.endophytic.fungus.5|Fungi
AAAGTACGTAACAAGGTTTCCGTAGGTGAACCTGCGGAAGGATCATTAGTGATTGACCTC
CGGGTCTTAATAACTATAATCTTCTACCTCTGTGAACCGTTGGTCTTCGGACCGATTCTT
ATAACAAACATCTGTGTAATGAACGTAACCTATATTAATCATATAAAACTTTTAACAACG
GATCTCTTGGCTCTCGCATCGATGAAGAACGCAGCGTGAGAC
>FJ882009|uncultured.endophytic.fungus.6|Fungi
GTCGTAACAAGGTTTCCGTAGGTGAACCTGCGGAAGGATCATTAGTGAATTGCCCTTTGA
GCGTTAAAACTATATCCATCTACAACCTGTGAACTGTTGATTGACTTCGGTCAATTACTT
TTTACAAACATTGTGTAATGAACGTCATGTTATTATAACAAAAATAACTTTCAACAACGG
ATCTCTTGGCTCTCGCATCGATGAAGAGCGCAGCGTGAGAC
>GU721564|uncultured.fungus.60|Fungi
AAGTCGTGACAAGGTTTCCGTAGGTGAACCTGCGGAAGGATCATTAGTGATTAATTATTG
AGTGTAAAAACTCATAATCTTCTATACAAACCACTGTTTTAAAAATGTTTACTAGAATGT
CCAAGCAGTTAAAGCTGTTGAAAATATTAAAAAGTTTAATAAAACTTTCAGCAACGGATC
TCTTGGTTCAGGCATCGATGAAGAACGCAGCGTGAGACC
>GU370753|uncultured.fungus.61|Fungi
AGTCGTAACAAGGTTTCCATAGGTGAACCTGCGGAAGGATCATTAGTGATTAATTATTGA
GTGTAAAAAACTCATAATCTTCTATACAAAAACCACTGTTTTAAAAAATGTTTACTAGAA
TGTCCAAGCAGTTAAGCTGTTGAAATATTAAAAGTTTAATAAAACTTTCAGCAACGGATC
TCTTGGTTCAGGCATCGATGAAGAGCGCAGCGTGAGAC
>FJ820491|uncultured.fungus.63|Fungi
AAAGTACGTAACAAGGTTTCCGTTAGGTGAACCTGCGGAAGGATCATTAGTGATTAATTA
TTGAGTGTAAAAAACTACATAATCTTCTACAAACCACTGTTTTAAAATAGTTTACTAGAA
TGTCCAAGCAGTTAAGCTGTTGAAATATTAAAAGTTTTATAAAACTTTCAGCAACGGATC
TCTTGGTTCAGGCATCGATGAAGAACGCAGCGTGAGAC
>HQ010673|uncultured.fungus.65|Fungi
AGTCGTAACAAGGTTTCCGTAGGTGAACCTGCGGAAGGATCATTAGTGATTAATTATTGA
GTGTAAAACTACATAATCTTCTATACAAACCACTGTTTTAAAATAGTTTACTAGAATGTC
CAAGCAGTTAAGCTGTTGAAATATTAAAAGTTTAATAAAACTTTACTAGCAGCGGATCTC
TTGGTTCAGGCATCGATGAAGAGCGCAGCGTGAGAC
>AY487085|Chaetomella.raphigera|Fungi; Ascomycota; Ascomycetes; Chaetomella
AAGTCGTAACAAGGTCTCCGTAGGTGAACCTGCGGAGGGATCATTACCGAGTTGGCGCAA
GCCAATCTCCCTTTCTTGATGTAATGACCGGTTGTCTTGCCTTCGGGCAGCATTATTCTG
ATACAAGTTGTCTTGAGTACTACTTAATAAATCAAAAACTTTTCAACAACGGATCTCTTG
GTTCTGGCATCGATGAAGAACGCAGCGTGAGAC
>AF336842|Pichia.kudriavzevii.1|Fungi; Ascomycota; Saccharomycotina; Saccharomycetes; Saccharomycetales; Saccharomycetaceae
GTCGTAACAAGGTTTAAAAAACCGTAGGTGAACCTGCGGAAGGATCATTACTGTGATTTA
CTACTACACTGCGTGAGCGGAACGAAAACAACAACACCTAAAAGTGTGGAATATAGCATA
TAGTCGACAAGAGAAATCTACGAAAAAACAACAAAACTTTCAACAACGGATCTCTTGGTT
CTCGCATCGATGAAGAACGCAGCGTGAGAC
>FM177662|uncultured.compost.fungus.1|Fungi
GTACGTAACAAGGTTTCCGTAGGTGAACCTGCGGAAGGATCATTACTGTGATTTACTACT
ACACTGCGTAGAGCGGAAACGAAAACAACAACACCTAAAATGTTAGGAATATAGCATATA
GTCGACAAGAGAAATCTACGAAAAAACAAACAAAACTTTTCAACAACGGATCTCTTGGTT
CTCGCATCGATGAAGAGCGCAGCGTGAGAC
>FM177662|uncultured.compost.fungus.2|Fungi
AAGTCGTAACAAGGTTTCCGTAGGTGAACCTAGCGGAAAGGGAATCATTACTGTGATTTA
CTACTACACTGCGTGAGCGGAACGAAAACAACAACACCTAAAATGTGGAATATAGCATAT
AGTCGACAAGAGAAATCTACGAAAAAACAAACAAAACTTTCAACAACGGATCTCTTGGTT
CTCGCATCGATGAAGAACGCAGCGTGAGAC
>FM177662|uncultured.compost.fungus.3|Fungi
AGTCGTAACAAGGTTTCCGTAGGTGAACCTGCGGAAGGATCATTACTGTGATTTACTACT
ACACTGCGTGAGCGGAACGAAAACAACAACACCTAAAATGTGGAATATAGCATATAGTCG
ACAAGAGAAATCTAACGAAAAAAACAAAACAAAAACTTTCAACAACGGATCTCTTGGTTC
TCGCATCGATGAAGAAACACAGCGTGAGAC
>AF246989|Pichia.kudriavzevii.2|Fungi; Ascomycota; Saccharomycotina; Saccharomycetes; Saccharomycetales; Saccharomycetaceae
AGTCGTAACAAGGTTTCCGTAGGTGAACCTGCGGAAGGATCATTACTGTGTATTTAGTAC
TACACTGCGTGAGCGGAAACGAAAACAACAACAACCTAAAAATGTGGAATATAGCATATA
GTCGACAAGAGAAATCTAACGAAAAACAAACAAAACTTTCAACAACGGATCTCTTGGTTC
TCGCATCGATGAAGAACGCAGCGTGAGAC
>AY969379|uncultured.Basidiomycota.10|Fungi; Basidiomycota
AAGTCGTAACAAGATTTCCGTAGGTGAACCTGCGGAAGGATCATTACTGTGAACTGCCGA
AAGGCGCATGTCTTTACACTGTGTGGGCGCAAGCAACACTCCAAACGTATGTAGTACTGT
CGCGAACACGATACAAAACAAAACAAAACTTTCAACAACGGATCTCTTGGTTCTCGCATC
GATGAAGAACGCAGCGTGAGAT
>HQ857744|Pichia.kluyveri|Fungi; Ascomycota; Saccharomycotina; Saccharomycetes; Saccharomycetales; Saccharomycetaceae
AAGTCGTAACAAGGTTTCCGTAGGTGAACCTGCGGAAGGATCATTACTGTGAACTGCCGA
AAAGGCGCATGTCTTACACTGTGTGGGCGCAAGCAACACTCTAAAACGTATGTAGTACTG
TCACGAAACACAAAACAAAACAAAACTTTTCAACAACGGATCTCTTGGTTCTCGCATCGA
TGAAGAGCGCAGCGTGAGAC
>HQ219471|uncultured.Dikarya.1|Fungi
AAGTCGTAACAAGGTTTCCGTAGGTGAACCTGCGGAAGGATCATTAAAGTTTGCTTAATT
GCATTACACATGTTTTTTTTAGAGAACTTTGCTTGCAAGAACACTAATAATTTACTTAGT
CAACAAATAAAAATATCAAAAACTTTCAACAACGGATCTCTTGGTTCTCGCATCGATGAA
GAGCGACAGCGTGAGAC
>HM487064|uncultured.fungus.74|Fungi
AGTCGTAACAAGGTTTCCGTAGGTGAACCTGCGGAAGGATCATTAGTGATAAAACTATTA
TCTTAACACCTGTGAACTGTGAAACCGAAAGGTTCTTCCAAAACATTGTGTAATGAACGT
AATACATTATAAACAATACAACTTTCAACAAACGGATCTCTTGGCTCTCGCATCGATGAA
GAACGCAGCGTGAGAC
>HQ219471|uncultured.Dikarya.2|Fungi
AAAGTACGTAACAAGGTTTCCGTAGGTGAACCTGCGGAAGGATCATTAAAGTTTGCTTAA
TTGCATTACACATGTTTTTTAGTAGAACTTGCTTGCAAGAACACTAATAATTTACTTAGT
CAACAAATAAAATAATCAAAACTTTCAACAACGGATCTCTTGGTTCTCGCATCGATGAAG
AACGCAGCGTGAGAC
>HQ219471|uncultured.Dikarya.3|Fungi
AGTCGTAACAAGGTGTCCGTAGGTGAACCTGCGGAAGGATCATTAAAGTTTGCTTAATTG
CATTACACATGTTTTTTTAGAGAACTTGCTTGCAAGAACACTAATAATTTACTTAGTCAA
CAAATAAAATAATCAAAACTTTACTAACAACGGATCTCTTGGTTCTCGCATCGATGAAGA
ACGCAGCGTGAGAC
>HQ219471|uncultured.Dikarya.4|Fungi
AGTCGTAACAAGGCTTCCGTAGGTGAACCTGCGGAAGGATCATTAAAGTTTGCTTAATTG
CATTGCCCATGTTTTTTTAGGGAACTTGCTTGCAAGAACACTAATAATTTACTTAGTCAA
CAAATAAAATATCAAAACTTTCAACAACGGATCTCTTGGTTCTCGCATCGATGAAGAACG
CAGCGTGAGAC
>FJ573137|Candida.sp.VI04616|Fungi; Ascomycota; Saccharomycotina; Saccharomycetes; Saccharomycetales; Candida
AGTCGTAACAAGGTTTCCGTAGGTGAACCTGCGGAAGGATCATTATGAATATATACATTA
TTGTGGAATTACTTATATCTAACTAATCTATTTTTAATTACAACTATCAACAACGGATCT
CTTGGCTCTCGCATCGATGAAGAGCGCAGCGTGAGACACTGAGACTACCAAGGCACACAG
GGGATA
>FM177678|uncultured.compost.fungus.5|Fungi
AAAGTCGTAACAAGGTTTCCGTAGGTGAACCTGCGGAAGGATCATTATGAATTATAAATA
TTTGTGAATTTACCACAGCAAACAAAAATCATACAATCAAAACAAAAATAATTAAAACTT
TTAACAATGGATCTCTTGGTTCTCGCATCGATGAAGAACGCAGCGTGAGAC
>AJ279451|Galactomyces.geotrichum|Fungi; Ascomycota; Saccharomycotina; Saccharomycetes; Saccharomycetales; Dipodascaceae
AAGTCGTAACAAGGTTTCCGTAGGTGAACCTGCGGAAGGATCATTATGAATTAATAATAT
TTGTGAATTTACCACAACAAACATCAATCATACAATCAATAATTAAAAAATTAAAACTTT
TAACAATGGATCTCTTGGTTCTCGCATCGATGAAGAACGCAGCGTGAGAC
>HM037662|uncultured.soil.fungus.4|Fungi
AGTCGTAACAAGGTTTCCGTAGGTGAACCTGCGGAAGGATCATTATGAATTAATAATACT
TGTGAAATTTCAACAAACAACATCAATTTTATAGTCTATTATTTTAATTAAAACTTTTAA
CAATGGATCTCTTGGTTCTCGCATCGATGAAGAGCGCAGCGTGAGAC
>JF439461|Aspergillus.niger.1|Fungi; Ascomycota; Pezizomycotina; Eurotiomycetes; Eurotiomycetidae; Eurotiales; Trichocomaceae; Aspergillus
AAGTCGTAACAAGGTTTCCGTAGGTGAACCTGCGGAAGGATCATTACCGAGTGCGGGTCC
TTTGGGCCCAACCTCCCATCCGTGTCTATTGTACCCTGTTGCTTCGGCGGGCCCGCCGCT
TGTCGGCCGCCGGGGNGGGCCG
